# Supplementary material for: Optimizing Cryo-Focused Pyrolysis GC/MS for Tracing Soil Organic Matter Across Diverse Ecosystems
Source: Environ Sci Technol. 2026 Mar 16;60(12):9237–49. doi: 10.1021/acs.est.5c16415 (PMC13045018; doi:10.1021/acs.est.5c16415)
Supplement: Supplementary file 1 [file es5c16415_si_001.xlsx]

## Sheet: Sheet1
Compound	Class
(E,E,E)-2,4,6-Octatriene	Alkenes
(Z),(Z)-2,4-Hexadiene	Alkenes
(Z)-2-Heptene	Alkenes
(Z)-3-Heptene	Alkenes
1,11-Dodecadiene	Alkenes
1,3,5-Hexatriene	Alkenes
1,3,5-Hexatriene, 2-methyl-	Alkenes
1,3-Butadiene	Alkenes
1,3-Pentadiene, 2,3-dimethyl-	Alkenes
1,3-Pentadiene, 2-methyl-, (E)-	Alkenes
1,4-Heptadiene, 3-methyl-	Alkenes
1,4-Pentadiene	Alkenes
1,7-Hexadecadiene	Alkenes
11-Tricosene	Alkenes
1-Butene, 2,3-dimethyl-	Alkenes
1-Decene	Alkenes
1-Docosene	Alkenes
1-Dodecene	Alkenes
1-Heptadecene	Alkenes
1-Heptene	Alkenes
1-Heptene, 3-methyl-	Alkenes
1-Hexacosene	Alkenes
1-Hexene	Alkenes
1-Hexene, 2,4,4-triethyl-	Alkenes
1-Hexene, 2-methyl-	Alkenes
1-Hexene, 3,3,5-trimethyl-	Alkenes
1-Hexene, 3,5-dimethyl-	Alkenes
1-Hexene, 3-methyl-	Alkenes
1-Nonadecene	Alkenes
1-Nonene	Alkenes
1-Octadecene	Alkenes
1-Octene	Alkenes
1-Octene, 2-methyl-	Alkenes
1-Octene, 3,7-dimethyl-	Alkenes
1-Octene, 6-methyl-	Alkenes
1-Pentadecene	Alkenes
1-Pentene	Alkenes
1-Pentene, 2-methyl-	Alkenes
1-Pentene, 3,3-dimethyl-	Alkenes
1-Pentene, 3-ethyl-2-methyl-	Alkenes
1-Tetracosene	Alkenes
1-Tetradecene	Alkenes
1-Tricosene	Alkenes
1-Tridecene	Alkenes
1-Undecene	Alkenes
1-Undecene, 5-methyl-	Alkenes
1-Undecene, 8-methyl-	Alkenes
1-Undecene, 9-methyl-	Alkenes
2,4,6-Trimethyl-1-nonene	Alkenes
2,4-Hexadiene	Alkenes
2,4-Hexadiene, (E,Z)-	Alkenes
2-Butene	Alkenes
2-Butene, (E)-	Alkenes
2-Butene, (Z)-	Alkenes
2-Decene, (E)-	Alkenes
2-Decene, (Z)-	Alkenes
2-Decene, 4-methyl-, (Z)-	Alkenes
2-Decene, 6-methyl-, (Z)-	Alkenes
2-Decene, 7-methyl-, (Z)-	Alkenes
2-Dodecene, (E)-	Alkenes
2-Dodecene, (Z)-	Alkenes
2-Heptene	Alkenes
2-Heptene, (E)-	Alkenes
2-Heptene, 3-methyl-	Alkenes
2-Hexadecene, 3,7,11,15-tetramethyl-, [R-[R*,R*-(E)]]-	Alkenes
2-Hexene, (E)-	Alkenes
2-Methyl-2-octene	Alkenes
2-Methyl-3-ethyl-2-heptene	Alkenes
2-Nonene	Alkenes
2-Nonene, (E)-	Alkenes
2-Octene	Alkenes
2-Octene, (E)-	Alkenes
2-Octene, (Z)-	Alkenes
2-Octene, 2,6-dimethyl-	Alkenes
2-Pentene, (Z)-	Alkenes
2-Pentene, 2-methyl-	Alkenes
2-Pentene, 4-methyl-, (Z)-	Alkenes
2-Undecene, (E)-	Alkenes
2-Undecene, 4-methyl-	Alkenes
2-Undecene, 5-methyl-	Alkenes
3,7,11,15-Tetramethylhexadec-2-ene	Alkenes
3-Decene	Alkenes
3-Dodecene, (E)-	Alkenes
3-Dodecene, (Z)-	Alkenes
3-Eicosene, (E)-	Alkenes
3-Ethyl-2-hexene	Alkenes
3-Ethyl-2-methyl-1-heptene	Alkenes
3-Ethyl-3-hexene	Alkenes
3-Heptadecene, (Z)-	Alkenes
3-Heptene	Alkenes
3-Heptene, 2,6-dimethyl-	Alkenes
3-Heptene, 3-methyl-	Alkenes
3-Heptene, 4-methyl-	Alkenes
3-Hexadecene, (Z)-	Alkenes
3-Methylene-7,11-dimethyl-1-dodecene	Alkenes
3-Octadecene, (E)-	Alkenes
3-Octene, (Z)-	Alkenes
3-Tetradecene, (Z)-	Alkenes
3-Undecene, (E)-	Alkenes
3-Undecene, 2-methyl-, (E)-	Alkenes
3-Undecene, 8-methyl-	Alkenes
4-Decene	Alkenes
4-Decene, 5-methyl-, (E)-	Alkenes
4-Dodecene	Alkenes
4-Methyl-1,3-pentadiene	Alkenes
4-Nonene	Alkenes
4-Nonene, 2-methyl-, (Z)-	Alkenes
4-Octene, (E)-	Alkenes
4-Octene, 2,6-dimethyl-, [S-(E)]-	Alkenes
4-Undecene, (E)-	Alkenes
5-Decene	Alkenes
5-Decene, (E)-	Alkenes
5-Dodecene, (E)-	Alkenes
5-Dodecene, (Z)-	Alkenes
5-Eicosene, (E)-	Alkenes
5-Octadecene, (E)-	Alkenes
5-Tetradecene, (E)-	Alkenes
5-Undecene	Alkenes
5-Undecene, (E)-	Alkenes
6-Dodecene, (E)-	Alkenes
6-Dodecene, (Z)-	Alkenes
6-Tridecene	Alkenes
6-Tridecene, 7-methyl-	Alkenes
7-Hexadecene, (Z)-	Alkenes
7-Tetradecene, (Z)-	Alkenes
8-Heptadecene	Alkenes
9-Eicosene, (E)-	Alkenes
9-Hexacosene	Alkenes
9-Octadecene, (E)-	Alkenes
Cetene	Alkenes
cis-2-Nonene	Alkenes
cis-3-Decene	Alkenes
cis-4-Nonene	Alkenes
Heptane, 3-methylene-	Alkenes
Isoprene	Alkenes
Neophytadiene	Alkenes
Nonacos-1-ene	Alkenes
Octatriene, 1,3-trans-5-trans-	Alkenes
Pentacos-1-ene	Alkenes
Supraene	Alkenes
trans--4-Nonene	Alkenes
(R)-(+)-3-Methylcyclopentanone	Degraded saccharides
1,2-Cyclopentanedione	Degraded saccharides
1,2-Cyclopentanedione, 3-methyl-	Degraded saccharides
1,3-Cyclopentadiene, 1-(3-butynyl)	Degraded saccharides
1,3-Cyclopentadiene, 1,2-dimethyl-	Degraded saccharides
1,3-Cyclopentadiene, 1-methyl-	Degraded saccharides
1,3-Cyclopentadiene, 2-methyl-	Degraded saccharides
1,3-Cyclopentadiene, 5,5-dimethyl-	Degraded saccharides
1,3-Cyclopentanedione	Degraded saccharides
1-Butanone, 1-(2-furanyl)-	Degraded saccharides
1-Pentanone, 1-(2-furanyl)-	Degraded saccharides
1-Propanone, 1-(2-furanyl)-	Degraded saccharides
2(3H)-Furanone, 5-methyl-	Degraded saccharides
2(5H)-Furanone	Degraded saccharides
2(5H)-Furanone, 3-methyl-	Degraded saccharides
2(5H)-Furanone, 5-methyl-	Degraded saccharides
2,3-Dimethylfuran	Degraded saccharides
2,4-Dimethylfuran	Degraded saccharides
2,5-Furandicarboxaldehyde	Degraded saccharides
2-Acetyl-5-methylfuran	Degraded saccharides
2-Cyclopenten-1-one	Degraded saccharides
2-Cyclopenten-1-one, 2,3-dimethyl-	Degraded saccharides
2-Cyclopenten-1-one, 2-hydroxy-	Degraded saccharides
2-Cyclopenten-1-one, 2-hydroxy-3-methyl-	Degraded saccharides
2-Cyclopenten-1-one, 2-methyl-	Degraded saccharides
2-Cyclopenten-1-one, 3,4-dimethyl-	Degraded saccharides
2-Cyclopenten-1-one, 3-methyl-	Degraded saccharides
2-Decylfuran	Degraded saccharides
2-Furancarboxaldehyde, 5-methyl-	Degraded saccharides
2-n-Butyl furan	Degraded saccharides
2-Pentadecylfuran	Degraded saccharides
2-Vinylfuran	Degraded saccharides
3-(2-Propenyl)cyclopentene	Degraded saccharides
3,4-Dimethyldihydrofuran-2,5-dione	Degraded saccharides
3,4-Dimethylfuran	Degraded saccharides
3,5-Dimethylcyclopentene	Degraded saccharides
3-Buten-2-one, 4-(2-furanyl)-	Degraded saccharides
3-Butene-1,2-diol, 1-(2-furanyl)-	Degraded saccharides
3-Cyclopentene-1-acetaldehyde, 2-oxo-	Degraded saccharides
3-Furaldehyde	Degraded saccharides
3-Furancarboxylic acid, methyl ester	Degraded saccharides
3-Furanmethanol	Degraded saccharides
3-Methyl-2-(2-oxopropyl)furan	Degraded saccharides
3-Methylenecyclopentene	Degraded saccharides
4-Cyclopentene-1,3-dione	Degraded saccharides
4-Methyl-2H-pyran	Degraded saccharides
4-Methylenecyclopentene	Degraded saccharides
Butyrolactone	Degraded saccharides
Cyclopentadiene, 1,5,5-trimethyl-	Degraded saccharides
Cyclopentadiene, 2,5,5-trimethyl-	Degraded saccharides
Cyclopentanone	Degraded saccharides
Cyclopentanone, 2-methyl-	Degraded saccharides
Cyclopentanone, 3,4-bis(methylene)-	Degraded saccharides
Cyclopentanone, 3-methyl-	Degraded saccharides
Cyclopentene, 1,2,3-trimethyl-	Degraded saccharides
Cyclopentene, 1,2-dimethyl-4-methylene-	Degraded saccharides
Cyclopentene, 3,3'-oxybis-	Degraded saccharides
Cyclopentene, 3-ethenyl-	Degraded saccharides
Cyclopentene, 3-ethyl-	Degraded saccharides
Cyclopentene, 3-ethylidene-1-methyl-	Degraded saccharides
Cyclopentene, 3-methyl-	Degraded saccharides
Cyclopentene, 3-propyl-	Degraded saccharides
Dihydro-3-methylene-5-methyl-2-furanone	Degraded saccharides
Ethanone, 1-(2-furanyl)-	Degraded saccharides
Furan	Degraded saccharides
Furan, 2-(2-propenyl)-	Degraded saccharides
Furan, 2,3,5-trimethyl-	Degraded saccharides
Furan, 2,3-dihydro-	Degraded saccharides
Furan, 2,3-dihydro-4-methyl-	Degraded saccharides
Furan, 2,5-dimethyl-	Degraded saccharides
Furan, 2-ethyl-	Degraded saccharides
Furan, 2-ethyl-5-methyl-	Degraded saccharides
Furan, 2-methyl-	Degraded saccharides
Furan, 2-propyl-	Degraded saccharides
Furan, 3-methyl-	Degraded saccharides
Furfural	Degraded saccharides
Furyl hydroxymethyl ketone	Degraded saccharides
(E)-Hexadec-9-enoic acid	Fatty acids, alcohols and esters
(E)-Tetradec-2-enal	Fatty acids, alcohols and esters
(S)-(+)-6-Methyl-1-octanol	Fatty acids, alcohols and esters
1,14-Tetradecanediol	Fatty acids, alcohols and esters
1,15-Pentadecanediol	Fatty acids, alcohols and esters
10-Nonadecanol	Fatty acids, alcohols and esters
10-Oxoundecanoic acid	Fatty acids, alcohols and esters
10-Undecen-1-ol	Fatty acids, alcohols and esters
11-Hexadecen-1-ol, (Z)-	Fatty acids, alcohols and esters
11-Tetradecen-1-ol, acetate, (Z)-	Fatty acids, alcohols and esters
13-Methyltetradecanal	Fatty acids, alcohols and esters
13-Octadecenal, (Z)-	Fatty acids, alcohols and esters
17-Octadecynoic acid	Fatty acids, alcohols and esters
1-Butanol, 3-methyl-	Fatty acids, alcohols and esters
1-Decanol	Fatty acids, alcohols and esters
1-Decanol, 2-ethyl-	Fatty acids, alcohols and esters
1-Decanol, 2-hexyl-	Fatty acids, alcohols and esters
1-Dodecanol	Fatty acids, alcohols and esters
1-Dodecanol, 3,7,11-trimethyl-	Fatty acids, alcohols and esters
1-Eicosanol	Fatty acids, alcohols and esters
1-Heneicosanol	Fatty acids, alcohols and esters
1-Heptanol	Fatty acids, alcohols and esters
1-Hexadecanol	Fatty acids, alcohols and esters
1-Hexanol, 2-ethyl-	Fatty acids, alcohols and esters
1-Nonanol	Fatty acids, alcohols and esters
1-Octadecanol	Fatty acids, alcohols and esters
1-Octanol	Fatty acids, alcohols and esters
1-Octanol, 2-butyl-	Fatty acids, alcohols and esters
1-Octanol, 3,7-dimethyl-	Fatty acids, alcohols and esters
1-Tetradecanol	Fatty acids, alcohols and esters
1-Tridecanol, 12-methyl-	Fatty acids, alcohols and esters
1-Undecanol	Fatty acids, alcohols and esters
2-Butenoic acid, (E)-	Fatty acids, alcohols and esters
2-Decanone	Fatty acids, alcohols and esters
2-Decyl-1-tetradecanol	Fatty acids, alcohols and esters
2-Dodecanone	Fatty acids, alcohols and esters
2-Ethyl-1-dodecanol	Fatty acids, alcohols and esters
2-Heptadecenal	Fatty acids, alcohols and esters
2-Heptanone	Fatty acids, alcohols and esters
2-Heptanone, 3-methyl-	Fatty acids, alcohols and esters
2-Hexadecanone	Fatty acids, alcohols and esters
2-Hexanone	Fatty acids, alcohols and esters
2-Hexyl-1-octanol	Fatty acids, alcohols and esters
2-Methyl-1,8-octanediol	Fatty acids, alcohols and esters
2-Nonadecanone	Fatty acids, alcohols and esters
2-Nonanone	Fatty acids, alcohols and esters
2-Octanone	Fatty acids, alcohols and esters
2-Octen-4-one	Fatty acids, alcohols and esters
2-Pentadecanone	Fatty acids, alcohols and esters
2-Pentadecanone, 6,10,14-trimethyl-	Fatty acids, alcohols and esters
2-Pentanone, 4-hydroxy-4-methyl-	Fatty acids, alcohols and esters
2-Propenoic acid, 1,4-butanediyl ester	Fatty acids, alcohols and esters
2-Propenoic acid, 2-hydroxyethyl ester	Fatty acids, alcohols and esters
2-Tridecanone	Fatty acids, alcohols and esters
2-Tridecen-1-ol, (E)-	Fatty acids, alcohols and esters
2-Undecanone	Fatty acids, alcohols and esters
3,5-Dimethyl-2-octanone	Fatty acids, alcohols and esters
3,7-Dimethyloct-6-en-1-yl tetradecanoate	Fatty acids, alcohols and esters
3-Hexen-1-ol, acetate, (Z)-	Fatty acids, alcohols and esters
4-Hexen-1-ol, acetate	Fatty acids, alcohols and esters
4-Hexen-3-one	Fatty acids, alcohols and esters
4-Hexen-3-one, 4-methyl-	Fatty acids, alcohols and esters
4-Penten-1-ol	Fatty acids, alcohols and esters
6,10,13-Trimethyltetradecanol	Fatty acids, alcohols and esters
7-Hexadecenal, (Z)-	Fatty acids, alcohols and esters
9-Decen-1-ol	Fatty acids, alcohols and esters
9-Octadecanone	Fatty acids, alcohols and esters
9-Octadecenoic acid (Z)-, methyl ester	Fatty acids, alcohols and esters
Aceticacid,3,7,11,15-tetramethyl-hexadecylester	Fatty acids, alcohols and esters
Allyl undecanoate	Fatty acids, alcohols and esters
Behenic alcohol	Fatty acids, alcohols and esters
Butanoic acid, 4-hydroxy-	Fatty acids, alcohols and esters
Carbonic acid, butyl dodecyl ester	Fatty acids, alcohols and esters
Carbonic acid, decyl octadecyl ester	Fatty acids, alcohols and esters
Carbonic acid, decyl tetradecyl ester	Fatty acids, alcohols and esters
Carbonic acid, decyl undecyl ester	Fatty acids, alcohols and esters
Carbonic acid, dodecyl prop-1-en-2-yl ester	Fatty acids, alcohols and esters
Carbonic acid, eicosyl vinyl ester	Fatty acids, alcohols and esters
Carbonic acid, nonyl prop-1-en-2-yl ester	Fatty acids, alcohols and esters
Carbonic acid, octadecyl prop-1-en-2-yl ester	Fatty acids, alcohols and esters
Carbonic acid, octadecyl vinyl ester	Fatty acids, alcohols and esters
Carbonic acid, octyl vinyl ester	Fatty acids, alcohols and esters
Carbonic acid, pentadecyl prop-1-en-2-yl ester	Fatty acids, alcohols and esters
Carbonic acid, tridecyl vinyl ester	Fatty acids, alcohols and esters
cis-13-Eicosenoic acid	Fatty acids, alcohols and esters
cis-7,cis-11-Hexadecadien-1-yl acetate	Fatty acids, alcohols and esters
Cyclopropaneoctanoic acid, 2-hexyl-, methyl ester	Fatty acids, alcohols and esters
Decyl octyl ether	Fatty acids, alcohols and esters
Docosanoic acid, methyl ester	Fatty acids, alcohols and esters
Dodecanal	Fatty acids, alcohols and esters
Dodecanoicacid	Fatty acids, alcohols and esters
Dodecyl octyl ether	Fatty acids, alcohols and esters
E-14-Hexadecenal	Fatty acids, alcohols and esters
E-15-Heptadecenal	Fatty acids, alcohols and esters
Erucic acid	Fatty acids, alcohols and esters
Ethanol, 2-(2-ethoxyethoxy)-	Fatty acids, alcohols and esters
Ethyl (E)-hex-3-enyl carbonate	Fatty acids, alcohols and esters
Ethyl 3-methylbut-3-enyl carbonate	Fatty acids, alcohols and esters
Ethyl pent-4-enyl carbonate	Fatty acids, alcohols and esters
Ethyl undecyl carbonate	Fatty acids, alcohols and esters
Formic acid, hexyl ester	Fatty acids, alcohols and esters
Formic acid, octyl ester	Fatty acids, alcohols and esters
Formic acid, undecyl ester	Fatty acids, alcohols and esters
Fumaric acid, pentyl tetrahydrofurfuryl ester	Fatty acids, alcohols and esters
Glutaric acid, hept-2-yl 3-octyl ester	Fatty acids, alcohols and esters
Heptanoic acid	Fatty acids, alcohols and esters
Heptanoic acid, anhydride	Fatty acids, alcohols and esters
Hexacosanoic acid, methyl ester	Fatty acids, alcohols and esters
Hexadecane, 1-(ethenyloxy)-	Fatty acids, alcohols and esters
Hexadecanoic acid, methyl ester	Fatty acids, alcohols and esters
Hexanoic acid	Fatty acids, alcohols and esters
Hexanoic acid, methyl ester	Fatty acids, alcohols and esters
Hexanoicacid,2-ethyl-,anhydride	Fatty acids, alcohols and esters
Isodecylmethacrylate	Fatty acids, alcohols and esters
Methyl stearate	Fatty acids, alcohols and esters
Myristicacidglycidylester	Fatty acids, alcohols and esters
Myristylmyristate	Fatty acids, alcohols and esters
n-Decanoicacid	Fatty acids, alcohols and esters
n-Heptadecanol-1	Fatty acids, alcohols and esters
n-Hexadecanoic acid	Fatty acids, alcohols and esters
n-Hexadecanoicacid	Fatty acids, alcohols and esters
n-Nonadecanol-1	Fatty acids, alcohols and esters
Nonanoic acid	Fatty acids, alcohols and esters
Nonanoicacid	Fatty acids, alcohols and esters
Nonenyl angelate, 3Z-	Fatty acids, alcohols and esters
n-Pentadecanol	Fatty acids, alcohols and esters
n-Tetracosanol-1	Fatty acids, alcohols and esters
n-Tridecan-1-ol	Fatty acids, alcohols and esters
Octacosanol	Fatty acids, alcohols and esters
Octadecane, 1-(ethenyloxy)-	Fatty acids, alcohols and esters
Octadecanoic acid, 2-methylpropyl ester	Fatty acids, alcohols and esters
Octadecanoicacid	Fatty acids, alcohols and esters
Octanoic acid	Fatty acids, alcohols and esters
Octanoicacid,hexadecylester	Fatty acids, alcohols and esters
Octyl tetradecyl ether	Fatty acids, alcohols and esters
Octylpalmitoleate	Fatty acids, alcohols and esters
Oxalic acid, 2-ethylhexyl hexyl ester	Fatty acids, alcohols and esters
Oxalic acid, 2-ethylhexyl isohexyl ester	Fatty acids, alcohols and esters
Oxalic acid, isobutyl nonyl ester	Fatty acids, alcohols and esters
Oxalic acid, isobutyl octyl ester	Fatty acids, alcohols and esters
Palmitoleic acid	Fatty acids, alcohols and esters
Palmitoleicacid	Fatty acids, alcohols and esters
Pentadecanal-	Fatty acids, alcohols and esters
Pentadecanoic acid	Fatty acids, alcohols and esters
Pentadecanoic acid, 14-methyl-, methyl ester	Fatty acids, alcohols and esters
Pentadecanoicacid	Fatty acids, alcohols and esters
Pentanoic acid, 4-methyl-	Fatty acids, alcohols and esters
Phytol	Fatty acids, alcohols and esters
Pyruvic acid, butyl ester	Fatty acids, alcohols and esters
Sebacicacid,but-2-enylpropylester	Fatty acids, alcohols and esters
Tetracosan-10-yl acetate	Fatty acids, alcohols and esters
Tetradecanoicacid	Fatty acids, alcohols and esters
Tetradecanoicacid,hexadecylester	Fatty acids, alcohols and esters
trans-13-Octadecenoic acid	Fatty acids, alcohols and esters
trans-2-Dodecen-1-ol	Fatty acids, alcohols and esters
Tridecanol, 2-ethyl-2-methyl-	Fatty acids, alcohols and esters
Undecanoic acid	Fatty acids, alcohols and esters
Undecanoic acid, 2-methyl-	Fatty acids, alcohols and esters
Z-3-Octadecen-1-ol acetate	Fatty acids, alcohols and esters
(-)-Nortrachelogenin	Lignin
(E)-2,6-Dimethoxy-4-(prop-1-en-1-yl)phenol	Lignin
(E)-3,3'-Dimethoxy-4,4'-dihydroxystilbene	Lignin
(E)-4-(3-Hydroxyprop-1-en-1-yl)-2-methoxyphenol	Lignin
(E)-4-(But-1-en-1-yl)guaiacol	Lignin
1-(2,4-Dihydroxyphenyl)-2-(3,4-dimethoxyphenyl)ethanone	Lignin
1-(2,4-Dihydroxyphenyl)-2-(3,5-dimethoxyphenyl)propan-1-one	Lignin
1-(4-Hydroxyphenyl)-1-hexanone	Lignin
1,2-Benzenediol, 3-methoxy-	Lignin
1-Propanone, 1-(4-hydroxy-3-methoxyphenyl)-	Lignin
2,3-Dimethoxyphenol	Lignin
2,4'-Dihydroxy-3'-methoxyacetophenone	Lignin
2,4-Dimethylanisole	Lignin
2,5-Dimethoxyethylbenzene	Lignin
2,5-Dimethylanisole	Lignin
2-Ethenylphenyl, acetate	Lignin
2-Hydroxy-1-phenylpropan-1-one	Lignin
2-Methoxy-4-vinylphenol	Lignin
2-Methoxy-5-methylphenol	Lignin
2-Methoxy-5-propylphenol	Lignin
2-Propanone, 1-(4-hydroxy-3-methoxyphenyl)-	Lignin
3-(3,4-Dimethoxyphenyl)-1-propanol	Lignin
3,5-Dimethoxy-4-hydroxytoluene	Lignin
3-Ethenylphenol	Lignin
3-Hydroxy-4-methoxybenzoic acid, methyl ester	Lignin
4,5-Dimethoxy-2-hydroxyacetophenone	Lignin
4-Ethyl-2,6-dimethoxyphenol	Lignin
4-Hydroxy-2-methylacetophenone	Lignin
4-Methoxy-2,6-dimethylphenol	Lignin
6-Methoxy-3-methyl-2-benzofurancarboxylic acid	Lignin
6-Methylisoeugenol	Lignin
Aceticacid,phenylester	Lignin
Acetophenone	Lignin
Acetophenone, 4'-hydroxy-	Lignin
Acetyl eugenol	Lignin
Anisole	Lignin
Benzaldehyde, 2-hydroxy-	Lignin
Benzaldehyde, 2-hydroxy-4-methoxy-6-methyl-	Lignin
Benzaldehyde, 4-hydroxy-3,5-dimethoxy-	Lignin
Benzenepropanol, 4-hydroxy-3-methoxy-	Lignin
Benzoic acid, 4-hydroxy-3-methoxy-, methyl ester	Lignin
Cinnamaldehyde,(E)-	Lignin
Coniferyl alcohol,Z-	Lignin
Coniferyl aldehyde	Lignin
Creosol	Lignin
Ethanol, 2-methoxyphenyl-	Lignin
Ethanone, 1-(2,4-dihydroxyphenyl)-	Lignin
Ethanone, 1-(2-hydroxy-4-methoxyphenyl)-	Lignin
Ethanone, 1-(2-hydroxy-5-methylphenyl)-	Lignin
Ethanone, 1-(3,4-dimethoxyphenyl)-	Lignin
Ethanone, 1-(3-hydroxy-4-methoxyphenyl)-	Lignin
Ethanone, 1-(3-hydroxyphenyl)-	Lignin
Ethanone, 1-(3-methylphenyl)-	Lignin
Guaiacol, 4-butyl-	Lignin
Homovanillyl alcohol	Lignin
Methyl 3-(4-hydroxy-3-methoxyphenyl)propanoate	Lignin
Phenol, 2,6-dimethoxy-	Lignin
Phenol, 2,6-dimethoxy-4-(2-propenyl)-	Lignin
Phenol, 2-ethoxy-	Lignin
Phenol, 2-methoxy-	Lignin
Phenol, 2-methoxy-4-(1-propenyl)-	Lignin
Phenol, 2-methoxy-4-(1-propenyl)-, (Z)-	Lignin
Phenol, 2-methoxy-4-propyl-	Lignin
Phenol, 3,4-dimethoxy-	Lignin
Phenol, 4-ethenyl-2,6-dimethoxy-	Lignin
Phenol, 5-ethenyl-2-methoxy-	Lignin
Phenol,2,6-dimethoxy-	Lignin
Phenol,2-methoxy-	Lignin
Phenol,4-ethyl-2-methoxy-	Lignin
Phenol,4-Methyl-2-methoxy-	Lignin
Resorcinol, 2-acetyl-	Lignin
trans-Isoeugenol	Lignin
Vanillicacid	Lignin
Vanillin	Lignin
2-Methyltetracosane	Long alkanes
Docosane	Long alkanes
Dotriacontane	Long alkanes
Eicosane, 2-methyl-	Long alkanes
Heneicosane	Long alkanes
Hentriacontane	Long alkanes
Heptacosane	Long alkanes
Hexacosane	Long alkanes
Nonacosane	Long alkanes
Octacosane	Long alkanes
Octacosane, 2-methyl-	Long alkanes
Pentacosane	Long alkanes
Pentatriacontane	Long alkanes
Tetracosane	Long alkanes
Tetratriacontane	Long alkanes
Triacontane	Long alkanes
Tricosane	Long alkanes
Tritriacontane	Long alkanes
(1-Benzyl-cyclopropyl)-methanol	Monocyclic aromatic hydrocarbons (MAH)
(3-Methylphenyl) methanol, 1-methylpropyl ether	Monocyclic aromatic hydrocarbons (MAH)
(3-Methylphenyl) methanol, 2-methylbutyl ether	Monocyclic aromatic hydrocarbons (MAH)
(3-Methylphenyl) methanol, 2-methylpropyl ether	Monocyclic aromatic hydrocarbons (MAH)
(4-Methylphenyl) methanol, 2-methylbutyl ether	Monocyclic aromatic hydrocarbons (MAH)
(4-Methylphenyl) methanol, neopentyl ether	Monocyclic aromatic hydrocarbons (MAH)
(6-Methylheptyl)benzene	Monocyclic aromatic hydrocarbons (MAH)
(E)-1-Phenyl-1-butene	Monocyclic aromatic hydrocarbons (MAH)
(p-Hydroxyphenyl)glyoxal	Monocyclic aromatic hydrocarbons (MAH)
(Z)-1-Phenylpropene	Monocyclic aromatic hydrocarbons (MAH)
(Z)-3-Phenylacrylaldehyde	Monocyclic aromatic hydrocarbons (MAH)
1-(2-Methylphenyl)ethanol	Monocyclic aromatic hydrocarbons (MAH)
1,1,4,5,6-Pentamethyl-2,3-dihydro-1H-indene	Monocyclic aromatic hydrocarbons (MAH)
1,2,3-Trimethylindene	Monocyclic aromatic hydrocarbons (MAH)
1,2-Ethanediol, 1-phenyl-	Monocyclic aromatic hydrocarbons (MAH)
1,2-Propanedione, 1-phenyl-	Monocyclic aromatic hydrocarbons (MAH)
1,3,5-Cycloheptatriene	Monocyclic aromatic hydrocarbons (MAH)
1,3,8-p-Menthatriene	Monocyclic aromatic hydrocarbons (MAH)
1,3-Benzodioxole	Monocyclic aromatic hydrocarbons (MAH)
1,3-Cyclohexadiene, 1-methyl-4-(1-methylethyl)-	Monocyclic aromatic hydrocarbons (MAH)
1,3-Cyclohexadiene, 5,6-dimethyl-	Monocyclic aromatic hydrocarbons (MAH)
1,3-Isobenzofurandione, 4-methyl-	Monocyclic aromatic hydrocarbons (MAH)
1,4-Benzenedicarboxaldehyde	Monocyclic aromatic hydrocarbons (MAH)
1,4-Dihydronaphthalene	Monocyclic aromatic hydrocarbons (MAH)
1,4-Methanonaphthalen-9-one, 1,2,3,4-tetrahydro-	Monocyclic aromatic hydrocarbons (MAH)
10-Phenyl-n-decanol	Monocyclic aromatic hydrocarbons (MAH)
1-Butanone, 1-phenyl-	Monocyclic aromatic hydrocarbons (MAH)
1H-2-Benzopyran-1-one, 3,4-dihydro-	Monocyclic aromatic hydrocarbons (MAH)
1-Hexanone, 1-phenyl-	Monocyclic aromatic hydrocarbons (MAH)
1-Hexanone, 5-methyl-1-phenyl-	Monocyclic aromatic hydrocarbons (MAH)
1H-Inden-1-one, 2,3-dihydro-	Monocyclic aromatic hydrocarbons (MAH)
1H-Inden-1-one,2,3-dihydro-	Monocyclic aromatic hydrocarbons (MAH)
1H-Inden-5-ol, 2,3-dihydro-	Monocyclic aromatic hydrocarbons (MAH)
1H-Indene, 1,1,3-trimethyl-	Monocyclic aromatic hydrocarbons (MAH)
1H-Indene, 1,1-dimethyl-	Monocyclic aromatic hydrocarbons (MAH)
1H-Indene, 1,3-dimethyl-	Monocyclic aromatic hydrocarbons (MAH)
1H-Indene, 1-ethenyl-2,3-dihydro-	Monocyclic aromatic hydrocarbons (MAH)
1H-Indene, 1-ethylidene-	Monocyclic aromatic hydrocarbons (MAH)
1H-Indene, 1-methyl-	Monocyclic aromatic hydrocarbons (MAH)
1H-Indene, 2,3-dihydro-1,4,7-trimethyl-	Monocyclic aromatic hydrocarbons (MAH)
1H-Indene, 2,3-dihydro-2-methyl-	Monocyclic aromatic hydrocarbons (MAH)
1H-Indene, 2,3-dihydro-4,7-dimethyl-	Monocyclic aromatic hydrocarbons (MAH)
1H-Indene, 2,3-dihydro-4-methyl-	Monocyclic aromatic hydrocarbons (MAH)
1H-Indene, 2,3-dihydro-5-methyl-	Monocyclic aromatic hydrocarbons (MAH)
1H-Indene, 2,3-dimethyl-	Monocyclic aromatic hydrocarbons (MAH)
1H-Indene, 3-methyl-	Monocyclic aromatic hydrocarbons (MAH)
1H-Isochromen-1-one	Monocyclic aromatic hydrocarbons (MAH)
1-Methyl-2-N-hexylbenzene	Monocyclic aromatic hydrocarbons (MAH)
1-Methyl-2-phenylcyclopropane	Monocyclic aromatic hydrocarbons (MAH)
1-Methylindan-2-one	Monocyclic aromatic hydrocarbons (MAH)
1-Nonen-3-one, 1-phenyl-	Monocyclic aromatic hydrocarbons (MAH)
1-Pentanone, 1-(4-methylphenyl)-	Monocyclic aromatic hydrocarbons (MAH)
1-Pentanone, 1-phenyl-	Monocyclic aromatic hydrocarbons (MAH)
1-Phenyl-1-penten-5-ol	Monocyclic aromatic hydrocarbons (MAH)
1-Phenyl-2-propanol	Monocyclic aromatic hydrocarbons (MAH)
1-Phenyl-5-methylheptane	Monocyclic aromatic hydrocarbons (MAH)
1-Propanone, 1-phenyl-	Monocyclic aromatic hydrocarbons (MAH)
1-Propyne, 3-phenyl-	Monocyclic aromatic hydrocarbons (MAH)
2,3,4-Trihydroxybenzaldehyde	Monocyclic aromatic hydrocarbons (MAH)
2,3-Dihydroxybenzaldehyde	Monocyclic aromatic hydrocarbons (MAH)
2,3-Dimethoxytoluene	Monocyclic aromatic hydrocarbons (MAH)
2,3-Dimethylanisole	Monocyclic aromatic hydrocarbons (MAH)
2,4,6-Cycloheptatrien-1-one, 2-hydroxy-5-(1-methylethyl)-	Monocyclic aromatic hydrocarbons (MAH)
2',4'-Dihydroxypropiophenone	Monocyclic aromatic hydrocarbons (MAH)
2,4-Dimethylstyrene	Monocyclic aromatic hydrocarbons (MAH)
2-Buten-1-one, 1-phenyl-	Monocyclic aromatic hydrocarbons (MAH)
2H-1-Benzopyran, 2,2-dimethyl-	Monocyclic aromatic hydrocarbons (MAH)
2H-1-Benzopyran-2-one, 4-methyl-	Monocyclic aromatic hydrocarbons (MAH)
2H-Inden-2-one, 1,3-dihydro-	Monocyclic aromatic hydrocarbons (MAH)
2-Methylindan-2-ol	Monocyclic aromatic hydrocarbons (MAH)
2-Methylindene	Monocyclic aromatic hydrocarbons (MAH)
2-Propen-1-one, 1-phenyl-	Monocyclic aromatic hydrocarbons (MAH)
2-Propenal, 3-phenyl-	Monocyclic aromatic hydrocarbons (MAH)
2-Propyl-1-indanone	Monocyclic aromatic hydrocarbons (MAH)
3-(2-Methyl-propenyl)-1H-indene	Monocyclic aromatic hydrocarbons (MAH)
3,4-(Methylenedioxy)toluene	Monocyclic aromatic hydrocarbons (MAH)
3,4-Dihydroxy-5-methoxybenzaldehyde	Monocyclic aromatic hydrocarbons (MAH)
3,4-Dimethoxytoluene	Monocyclic aromatic hydrocarbons (MAH)
3,4-Dimethylanisole	Monocyclic aromatic hydrocarbons (MAH)
3,4-Methylenedioxyanisole	Monocyclic aromatic hydrocarbons (MAH)
3,5-Dimethoxytoluene	Monocyclic aromatic hydrocarbons (MAH)
3-Buten-2-one, 4-phenyl-	Monocyclic aromatic hydrocarbons (MAH)
3-Buten-2-one, 4-phenyl-, (E)-	Monocyclic aromatic hydrocarbons (MAH)
3-Methoxy-5-methylphenol	Monocyclic aromatic hydrocarbons (MAH)
3-Methyl-1-benzofuran-5-ol, methyl ether	Monocyclic aromatic hydrocarbons (MAH)
3-Methylbenzothiophene	Monocyclic aromatic hydrocarbons (MAH)
3-Methylphenylacetylene	Monocyclic aromatic hydrocarbons (MAH)
4-(2,3,4,6-Tetramethylphenyl)-3-buten-2-one	Monocyclic aromatic hydrocarbons (MAH)
4,5-Dimethoxy-1-indanone	Monocyclic aromatic hydrocarbons (MAH)
4-Acetoxy-3-methoxystyrene	Monocyclic aromatic hydrocarbons (MAH)
4'-Methylpropiophenone	Monocyclic aromatic hydrocarbons (MAH)
5H-Benzocycloheptene, 6,7-dihydro-	Monocyclic aromatic hydrocarbons (MAH)
5-Indanecarboxaldehyde	Monocyclic aromatic hydrocarbons (MAH)
5-Methyl-1-phenyloctane	Monocyclic aromatic hydrocarbons (MAH)
6-Hepten-2-one, 7-phenyl-	Monocyclic aromatic hydrocarbons (MAH)
6-Methoxy-3-methylbenzofuran	Monocyclic aromatic hydrocarbons (MAH)
7-Methylindan-1-one	Monocyclic aromatic hydrocarbons (MAH)
Acetic acid, phenyl ester	Monocyclic aromatic hydrocarbons (MAH)
Apocynin	Monocyclic aromatic hydrocarbons (MAH)
Azulene, 1,2,3,3a-tetrahydro-	Monocyclic aromatic hydrocarbons (MAH)
Benzaldehyde	Monocyclic aromatic hydrocarbons (MAH)
Benzaldehyde, 2-ethyl-	Monocyclic aromatic hydrocarbons (MAH)
Benzaldehyde, 3-hydroxy-4-methoxy-	Monocyclic aromatic hydrocarbons (MAH)
Benzaldehyde, 3-methyl-	Monocyclic aromatic hydrocarbons (MAH)
Benzaldehyde, 4-hydroxy-	Monocyclic aromatic hydrocarbons (MAH)
Benzaldehyde, 4-methyl-	Monocyclic aromatic hydrocarbons (MAH)
Benzene	Monocyclic aromatic hydrocarbons (MAH)
Benzene, (1,2-dimethylpropyl)-	Monocyclic aromatic hydrocarbons (MAH)
Benzene, (1,3-dimethylbutyl)-	Monocyclic aromatic hydrocarbons (MAH)
Benzene, (1-methoxy-4-methyl-3-pentenyl)-	Monocyclic aromatic hydrocarbons (MAH)
Benzene, (1-methyl-2-cyclopropen-1-yl)-	Monocyclic aromatic hydrocarbons (MAH)
Benzene, (1-methyldecyl)-	Monocyclic aromatic hydrocarbons (MAH)
Benzene, (1-methyldodecyl)-	Monocyclic aromatic hydrocarbons (MAH)
Benzene, (1-methylethyl)-	Monocyclic aromatic hydrocarbons (MAH)
Benzene, (1-methylnonyl)-	Monocyclic aromatic hydrocarbons (MAH)
Benzene, (1-methylpropyl)-	Monocyclic aromatic hydrocarbons (MAH)
Benzene, (2,4-cyclopentadien-1-ylidenemethyl)-	Monocyclic aromatic hydrocarbons (MAH)
Benzene, (2-methyl-2-propenyl)-	Monocyclic aromatic hydrocarbons (MAH)
Benzene, (2-methylpentyl)-	Monocyclic aromatic hydrocarbons (MAH)
Benzene, (2-methylpropyl)-	Monocyclic aromatic hydrocarbons (MAH)
Benzene, (2-propynyloxy)-	Monocyclic aromatic hydrocarbons (MAH)
Benzene, (cyclopropylidenemethyl)-	Monocyclic aromatic hydrocarbons (MAH)
Benzene, (ethenyloxy)-	Monocyclic aromatic hydrocarbons (MAH)
Benzene, (propoxymethyl)-	Monocyclic aromatic hydrocarbons (MAH)
Benzene, [(2-propenyloxy)methyl]-	Monocyclic aromatic hydrocarbons (MAH)
Benzene, [1-(2,4-cyclopentadien-1-ylidene)ethyl]-	Monocyclic aromatic hydrocarbons (MAH)
Benzene, 1-(1,5-dimethylhexyl)-4-methyl-	Monocyclic aromatic hydrocarbons (MAH)
Benzene, 1,2,3,5-tetramethyl-	Monocyclic aromatic hydrocarbons (MAH)
Benzene, 1,2,3-trimethyl-	Monocyclic aromatic hydrocarbons (MAH)
Benzene, 1,2,4,5-tetramethyl-	Monocyclic aromatic hydrocarbons (MAH)
Benzene, 1,2,4-trimethyl-	Monocyclic aromatic hydrocarbons (MAH)
Benzene, 1,2-dimethoxy-	Monocyclic aromatic hydrocarbons (MAH)
Benzene, 1,2-dimethoxy-4-(1-propenyl)-, (E)-	Monocyclic aromatic hydrocarbons (MAH)
Benzene, 1,3,5-trimethyl-2-(1,2-propadienyl)-	Monocyclic aromatic hydrocarbons (MAH)
Benzene, 1,3-bis(1,1-dimethylethyl)-	Monocyclic aromatic hydrocarbons (MAH)
Benzene, 1,3-diethyl-	Monocyclic aromatic hydrocarbons (MAH)
Benzene, 1,3-dimethyl-	Monocyclic aromatic hydrocarbons (MAH)
Benzene, 1,4-bis(1-methylethenyl)-	Monocyclic aromatic hydrocarbons (MAH)
Benzene, 1,4-dimethoxy-	Monocyclic aromatic hydrocarbons (MAH)
Benzene, 1-butynyl-	Monocyclic aromatic hydrocarbons (MAH)
Benzene, 1-ethenyl-2-methyl-	Monocyclic aromatic hydrocarbons (MAH)
Benzene, 1-ethenyl-3-methyl-	Monocyclic aromatic hydrocarbons (MAH)
Benzene, 1-ethenyl-4-ethyl-	Monocyclic aromatic hydrocarbons (MAH)
Benzene, 1-ethenyl-4-methyl-	Monocyclic aromatic hydrocarbons (MAH)
Benzene, 1-ethyl-2,4-dimethyl-	Monocyclic aromatic hydrocarbons (MAH)
Benzene, 1-ethyl-2-methyl-	Monocyclic aromatic hydrocarbons (MAH)
Benzene, 1-ethyl-3,5-dimethyl-	Monocyclic aromatic hydrocarbons (MAH)
Benzene, 1-ethyl-3-methyl-	Monocyclic aromatic hydrocarbons (MAH)
Benzene, 1-ethyl-4-methoxy-	Monocyclic aromatic hydrocarbons (MAH)
Benzene, 1-ethyl-4-methyl-	Monocyclic aromatic hydrocarbons (MAH)
Benzene, 1-ethynyl-4-methyl-	Monocyclic aromatic hydrocarbons (MAH)
Benzene, 1-methoxy-4-methyl-	Monocyclic aromatic hydrocarbons (MAH)
Benzene, 1-methoxy-4-propyl-	Monocyclic aromatic hydrocarbons (MAH)
Benzene, 1-methyl-2-(2-propenyl)-	Monocyclic aromatic hydrocarbons (MAH)
Benzene, 1-methyl-2-propyl-	Monocyclic aromatic hydrocarbons (MAH)
Benzene, 1-methyl-3-(1-methylethenyl)-	Monocyclic aromatic hydrocarbons (MAH)
Benzene, 1-methyl-3-(1-methylethyl)-	Monocyclic aromatic hydrocarbons (MAH)
Benzene, 1-methyl-3-propyl-	Monocyclic aromatic hydrocarbons (MAH)
Benzene, 1-methyl-4-(1-methylethenyl)-	Monocyclic aromatic hydrocarbons (MAH)
Benzene, 1-methyl-4-(1-methylpropyl)-	Monocyclic aromatic hydrocarbons (MAH)
Benzene, 1-methyl-4-(1-propynyl)-	Monocyclic aromatic hydrocarbons (MAH)
Benzene, 1-methyl-4-[(2-propenyloxy)methyl]-	Monocyclic aromatic hydrocarbons (MAH)
Benzene, 1-methyl-4-butyl	Monocyclic aromatic hydrocarbons (MAH)
Benzene, 1-methyl-4-propyl-	Monocyclic aromatic hydrocarbons (MAH)
Benzene, 1-propenyl-	Monocyclic aromatic hydrocarbons (MAH)
Benzene, 1-propynyl-	Monocyclic aromatic hydrocarbons (MAH)
Benzene, 2-ethenyl-1,4-dimethyl-	Monocyclic aromatic hydrocarbons (MAH)
Benzene, 2-ethyl-1,4-dimethyl-	Monocyclic aromatic hydrocarbons (MAH)
Benzene, 2-propenyl-	Monocyclic aromatic hydrocarbons (MAH)
Benzene, 3-butenyl-	Monocyclic aromatic hydrocarbons (MAH)
Benzene, 4-ethenyl-1,2-dimethoxy-	Monocyclic aromatic hydrocarbons (MAH)
Benzene, 4-ethenyl-1,2-dimethyl-	Monocyclic aromatic hydrocarbons (MAH)
Benzene, 4-ethyl-1,2-dimethoxy-	Monocyclic aromatic hydrocarbons (MAH)
Benzene, 4-ethyl-1,2-dimethyl-	Monocyclic aromatic hydrocarbons (MAH)
Benzene, cyclopropyl-	Monocyclic aromatic hydrocarbons (MAH)
Benzene, decyl-	Monocyclic aromatic hydrocarbons (MAH)
Benzene, dodecyl-	Monocyclic aromatic hydrocarbons (MAH)
Benzene, ethylpentamethyl-	Monocyclic aromatic hydrocarbons (MAH)
Benzene, heptyl-	Monocyclic aromatic hydrocarbons (MAH)
Benzene, hexadecyl-	Monocyclic aromatic hydrocarbons (MAH)
Benzene, hexyl-	Monocyclic aromatic hydrocarbons (MAH)
Benzene, n-butyl-	Monocyclic aromatic hydrocarbons (MAH)
Benzene, nonyl-	Monocyclic aromatic hydrocarbons (MAH)
Benzene, octadecyl-	Monocyclic aromatic hydrocarbons (MAH)
Benzene, octyl-	Monocyclic aromatic hydrocarbons (MAH)
Benzene, pentadecyl-	Monocyclic aromatic hydrocarbons (MAH)
Benzene, pentamethyl-	Monocyclic aromatic hydrocarbons (MAH)
Benzene, pentyl-	Monocyclic aromatic hydrocarbons (MAH)
Benzene, propoxy-	Monocyclic aromatic hydrocarbons (MAH)
Benzene, propyl-	Monocyclic aromatic hydrocarbons (MAH)
Benzene, tert-butyl-	Monocyclic aromatic hydrocarbons (MAH)
Benzene, tetradecyl-	Monocyclic aromatic hydrocarbons (MAH)
Benzene, tridecyl-	Monocyclic aromatic hydrocarbons (MAH)
Benzene, undecyl-	Monocyclic aromatic hydrocarbons (MAH)
Benzene,(1-methyl-2-cyclopropen-1-yl)-	Monocyclic aromatic hydrocarbons (MAH)
Benzene,(1-methylethyl)-	Monocyclic aromatic hydrocarbons (MAH)
Benzene,(1-methylpropyl)-	Monocyclic aromatic hydrocarbons (MAH)
Benzene,1,2,3-trimethyl-	Monocyclic aromatic hydrocarbons (MAH)
Benzene,1,2,4-trimethyl-	Monocyclic aromatic hydrocarbons (MAH)
Benzene,1-ethynyl-4-methyl-	Monocyclic aromatic hydrocarbons (MAH)
Benzene,n-butyl-	Monocyclic aromatic hydrocarbons (MAH)
Benzene,propoxy-	Monocyclic aromatic hydrocarbons (MAH)
Benzene,propyl-	Monocyclic aromatic hydrocarbons (MAH)
Benzeneacetaldehyde	Monocyclic aromatic hydrocarbons (MAH)
Benzenemethanol, 4-hydroxy-	Monocyclic aromatic hydrocarbons (MAH)
Benzenemethanol, 4-methyl-	Monocyclic aromatic hydrocarbons (MAH)
Benzenepentanal	Monocyclic aromatic hydrocarbons (MAH)
Benzo[b]thiophene, 2-ethyl-	Monocyclic aromatic hydrocarbons (MAH)
Benzocycloheptatriene	Monocyclic aromatic hydrocarbons (MAH)
Benzofuran	Monocyclic aromatic hydrocarbons (MAH)
Benzofuran, 2,3-dihydro-	Monocyclic aromatic hydrocarbons (MAH)
Benzofuran, 2-ethenyl-	Monocyclic aromatic hydrocarbons (MAH)
Benzofuran, 2-methyl-	Monocyclic aromatic hydrocarbons (MAH)
Benzofuran, 4,7-dimethyl-	Monocyclic aromatic hydrocarbons (MAH)
Benzofuran, 7-methyl-	Monocyclic aromatic hydrocarbons (MAH)
Benzofuran,2,3-dimethyl-	Monocyclic aromatic hydrocarbons (MAH)
Benzofuran,2-methyl-	Monocyclic aromatic hydrocarbons (MAH)
Benzoic acid, methyl ester	Monocyclic aromatic hydrocarbons (MAH)
Benzyl alcohol	Monocyclic aromatic hydrocarbons (MAH)
Benzyl glycolate	Monocyclic aromatic hydrocarbons (MAH)
Benzyl methyl ketone	Monocyclic aromatic hydrocarbons (MAH)
Carbonic acid, phenyl propyl ester	Monocyclic aromatic hydrocarbons (MAH)
Cinnamaldehyde, (E)-	Monocyclic aromatic hydrocarbons (MAH)
Coumarin	Monocyclic aromatic hydrocarbons (MAH)
Cycloprop[a]indene, 1,1a,6,6a-tetrahydro-	Monocyclic aromatic hydrocarbons (MAH)
Ethanone, 1-(2,3-dihydro-1H-inden-5-yl)-	Monocyclic aromatic hydrocarbons (MAH)
Ethanone, 1-(2-hydroxy-6-methoxyphenyl)-	Monocyclic aromatic hydrocarbons (MAH)
Ethanone, 1-(2-methylphenyl)-	Monocyclic aromatic hydrocarbons (MAH)
Ethanone, 1-(4-hydroxy-3,5-dimethoxyphenyl)-	Monocyclic aromatic hydrocarbons (MAH)
Ethanone, 1-(4-methylphenyl)-	Monocyclic aromatic hydrocarbons (MAH)
Ethanone, 2-(formyloxy)-1-phenyl-	Monocyclic aromatic hydrocarbons (MAH)
Ethanone, 2,2-dihydroxy-1-phenyl-	Monocyclic aromatic hydrocarbons (MAH)
Ethylbenzene	Monocyclic aromatic hydrocarbons (MAH)
Eugenol	Monocyclic aromatic hydrocarbons (MAH)
Furan, 3-phenyl-	Monocyclic aromatic hydrocarbons (MAH)
Hexane, 2-phenyl-3-propyl-	Monocyclic aromatic hydrocarbons (MAH)
Indan, 1-methyl-	Monocyclic aromatic hydrocarbons (MAH)
Indane	Monocyclic aromatic hydrocarbons (MAH)
Indene	Monocyclic aromatic hydrocarbons (MAH)
Isophthalaldehyde	Monocyclic aromatic hydrocarbons (MAH)
Isopropoxybenzene	Monocyclic aromatic hydrocarbons (MAH)
Isopropyl ortho toluate	Monocyclic aromatic hydrocarbons (MAH)
Isopropyl phenyl ketone	Monocyclic aromatic hydrocarbons (MAH)
Mandelic acid	Monocyclic aromatic hydrocarbons (MAH)
Mequinol	Monocyclic aromatic hydrocarbons (MAH)
Mesitylene	Monocyclic aromatic hydrocarbons (MAH)
m-Ethylacetophenone	Monocyclic aromatic hydrocarbons (MAH)
Naphthalene, 1,2,3,4-tetrahydro-6-methyl-	Monocyclic aromatic hydrocarbons (MAH)
n-Heptadecylbenzene	Monocyclic aromatic hydrocarbons (MAH)
o-Cymene	Monocyclic aromatic hydrocarbons (MAH)
o-Xylene	Monocyclic aromatic hydrocarbons (MAH)
p-(1-Propenyl)-toluene	Monocyclic aromatic hydrocarbons (MAH)
p-Cymen-9-ol, acetate	Monocyclic aromatic hydrocarbons (MAH)
p-Cymene	Monocyclic aromatic hydrocarbons (MAH)
Phenol, 2-methoxy-4-(1-propenyl)-, acetate	Monocyclic aromatic hydrocarbons (MAH)
Phenol, 3,4-dimethyl-, acetate	Monocyclic aromatic hydrocarbons (MAH)
Phenol, 4-(2-propenyl)-, acetate	Monocyclic aromatic hydrocarbons (MAH)
Phenyl buta-2,3-dienyl ether	Monocyclic aromatic hydrocarbons (MAH)
Phenylethyne	Monocyclic aromatic hydrocarbons (MAH)
p-Hydroxyphenylacetone	Monocyclic aromatic hydrocarbons (MAH)
Propanoic acid, 2-methyl-, 3-phenylpropyl ester	Monocyclic aromatic hydrocarbons (MAH)
p-Xylene	Monocyclic aromatic hydrocarbons (MAH)
Styrene	Monocyclic aromatic hydrocarbons (MAH)
Toluene	Monocyclic aromatic hydrocarbons (MAH)
trans-1-Phenyl-1-pentene	Monocyclic aromatic hydrocarbons (MAH)
[Benzoyl(methyl)amino]acetic acid	N-containing monocyclic aromatic hydrocarbons (N-MAH)
1-(2-Aminophenyl)pyrrole	N-containing monocyclic aromatic hydrocarbons (N-MAH)
1-(4-Methylphenyl)-1H-pyrrole-2-carbaldehyde	N-containing monocyclic aromatic hydrocarbons (N-MAH)
1-(Quinolin-4-yl)ethanol	N-containing monocyclic aromatic hydrocarbons (N-MAH)
1,2,3,4-Tetrahydro-cyclopenta[b]indole	N-containing monocyclic aromatic hydrocarbons (N-MAH)
1,2-Benzenediamine	N-containing monocyclic aromatic hydrocarbons (N-MAH)
1,2-Benzenedicarbonitrile	N-containing monocyclic aromatic hydrocarbons (N-MAH)
1-Benzocyclobutenecarbonitrile	N-containing monocyclic aromatic hydrocarbons (N-MAH)
1-Benzyl-3-hydroxypyridinium hydroxide	N-containing monocyclic aromatic hydrocarbons (N-MAH)
1H-1,3-Benzodiazole-5-carbaldehyde	N-containing monocyclic aromatic hydrocarbons (N-MAH)
1H-Benzimidazole, 2-ethyl-	N-containing monocyclic aromatic hydrocarbons (N-MAH)
1H-Imidazole, 4,5-dihydro-2-phenyl-	N-containing monocyclic aromatic hydrocarbons (N-MAH)
1H-Indazole	N-containing monocyclic aromatic hydrocarbons (N-MAH)
1H-Indazole, 3,6-dimethyl-	N-containing monocyclic aromatic hydrocarbons (N-MAH)
1H-Indazole, 3-methyl-	N-containing monocyclic aromatic hydrocarbons (N-MAH)
1H-Indazole, 5,7-dimethyl-	N-containing monocyclic aromatic hydrocarbons (N-MAH)
1H-Indol-5-ol	N-containing monocyclic aromatic hydrocarbons (N-MAH)
1H-Indole, 1-(acetyloxy)-	N-containing monocyclic aromatic hydrocarbons (N-MAH)
1H-Indole, 1,2-dimethyl-	N-containing monocyclic aromatic hydrocarbons (N-MAH)
1H-Indole, 1,3-dimethyl-	N-containing monocyclic aromatic hydrocarbons (N-MAH)
1H-Indole, 1-ethyl-	N-containing monocyclic aromatic hydrocarbons (N-MAH)
1H-Indole, 1-methyl-	N-containing monocyclic aromatic hydrocarbons (N-MAH)
1H-Indole, 2,3,5-trimethyl-	N-containing monocyclic aromatic hydrocarbons (N-MAH)
1H-Indole, 2,3-dihydro-	N-containing monocyclic aromatic hydrocarbons (N-MAH)
1H-Indole, 2,3-dihydro-1,2-dimethyl-	N-containing monocyclic aromatic hydrocarbons (N-MAH)
1H-Indole, 2,3-dihydro-4-methyl-	N-containing monocyclic aromatic hydrocarbons (N-MAH)
1H-Indole, 2,3-dimethyl-	N-containing monocyclic aromatic hydrocarbons (N-MAH)
1H-Indole, 2,5-dimethyl-	N-containing monocyclic aromatic hydrocarbons (N-MAH)
1H-Indole, 2,6-dimethyl-	N-containing monocyclic aromatic hydrocarbons (N-MAH)
1H-Indole, 2-methyl-	N-containing monocyclic aromatic hydrocarbons (N-MAH)
1H-Indole, 4-methyl-	N-containing monocyclic aromatic hydrocarbons (N-MAH)
1H-Indole, 5,6,7-trimethyl-	N-containing monocyclic aromatic hydrocarbons (N-MAH)
1H-Indole, 5,7-dimethyl-	N-containing monocyclic aromatic hydrocarbons (N-MAH)
1H-Indole, 5-methyl-	N-containing monocyclic aromatic hydrocarbons (N-MAH)
1H-Indole, 7-methyl-	N-containing monocyclic aromatic hydrocarbons (N-MAH)
1H-Indole-3-acetonitrile	N-containing monocyclic aromatic hydrocarbons (N-MAH)
1H-Indole-3-carboxaldehyde	N-containing monocyclic aromatic hydrocarbons (N-MAH)
1H-Indole-3-ethanol, acetate (ester)	N-containing monocyclic aromatic hydrocarbons (N-MAH)
1H-isoindol-1-one, 2-ethyl-2,3-dihydro-	N-containing monocyclic aromatic hydrocarbons (N-MAH)
1H-Isoindole, 2,3-dihydro-	N-containing monocyclic aromatic hydrocarbons (N-MAH)
1H-Isoindole-1,3(2H)-dione, 2-methyl-	N-containing monocyclic aromatic hydrocarbons (N-MAH)
1H-Pyrazole, 3-methyl-5-phenyl-	N-containing monocyclic aromatic hydrocarbons (N-MAH)
1H-Pyrido[2,3-b]indole	N-containing monocyclic aromatic hydrocarbons (N-MAH)
1H-Pyrido[3,4-b]indole, 2,3,4,9-tetrahydro-1-methyl-	N-containing monocyclic aromatic hydrocarbons (N-MAH)
1H-Pyrrole, 1-phenyl-	N-containing monocyclic aromatic hydrocarbons (N-MAH)
1-Methyl-3,4-dihydroisoquinoline	N-containing monocyclic aromatic hydrocarbons (N-MAH)
1-Methyl-3-formylindole	N-containing monocyclic aromatic hydrocarbons (N-MAH)
1-Propyl-1H-indole	N-containing monocyclic aromatic hydrocarbons (N-MAH)
2(1H)-Pyridinone, 6-phenyl-	N-containing monocyclic aromatic hydrocarbons (N-MAH)
2(1H)-Quinolinone	N-containing monocyclic aromatic hydrocarbons (N-MAH)
2,3,7-Trimethylindole	N-containing monocyclic aromatic hydrocarbons (N-MAH)
2,3-Dihydro-1-ethyl-1H-3-methylcyclopenta[b]quinoxaline	N-containing monocyclic aromatic hydrocarbons (N-MAH)
2,3-Dihydro-1H-1-methylcyclopenta[b]quinoxaline	N-containing monocyclic aromatic hydrocarbons (N-MAH)
2-Acetoxybenzonitrile	N-containing monocyclic aromatic hydrocarbons (N-MAH)
2-Amino-5-hydroxyphenyl acetate	N-containing monocyclic aromatic hydrocarbons (N-MAH)
2H-Benzimidazol-2-one, 1,3-dihydro-5-methoxy-	N-containing monocyclic aromatic hydrocarbons (N-MAH)
2H-Indol-2-one, 1,3-dihydro-	N-containing monocyclic aromatic hydrocarbons (N-MAH)
2-Hydroxyskatole	N-containing monocyclic aromatic hydrocarbons (N-MAH)
2-Phenoxypyridine-3-carbonitrile	N-containing monocyclic aromatic hydrocarbons (N-MAH)
2-Phenyl-3-methyl-pyrrolo(2,3-b)pyrazine	N-containing monocyclic aromatic hydrocarbons (N-MAH)
2-Propenenitrile, 3-phenyl-, (E)-	N-containing monocyclic aromatic hydrocarbons (N-MAH)
2-p-Tolylpyridine	N-containing monocyclic aromatic hydrocarbons (N-MAH)
2-Pyridinamine, N-phenyl-	N-containing monocyclic aromatic hydrocarbons (N-MAH)
3-(Hydroxyimino)-6-methylindolin-2-one	N-containing monocyclic aromatic hydrocarbons (N-MAH)
3,4-Dihydro-2-[1H]quinoxalinone	N-containing monocyclic aromatic hydrocarbons (N-MAH)
3,4-Pyridinediamine	N-containing monocyclic aromatic hydrocarbons (N-MAH)
3-Acetyl-5-methyl-1-phenyl-4,5-dihydro-1H-[1,2,4]triazin-6-one	N-containing monocyclic aromatic hydrocarbons (N-MAH)
3-Ethynylindole	N-containing monocyclic aromatic hydrocarbons (N-MAH)
3-Methyl-4-phenyl-1H-pyrrole	N-containing monocyclic aromatic hydrocarbons (N-MAH)
3-Phenyl-pyrrolo(2,3-b)pyrazine	N-containing monocyclic aromatic hydrocarbons (N-MAH)
4-(1-Aminoethyl)phenol	N-containing monocyclic aromatic hydrocarbons (N-MAH)
4(1H)-Quinazolinone, 2,3-dihydro-1,3-dimethyl-2-thioxo-	N-containing monocyclic aromatic hydrocarbons (N-MAH)
4-(2-Phenylvinyl)pyridine, trans-	N-containing monocyclic aromatic hydrocarbons (N-MAH)
4-(4-Methylphenyl)pyridine	N-containing monocyclic aromatic hydrocarbons (N-MAH)
4-Aminobenzyl cyanide	N-containing monocyclic aromatic hydrocarbons (N-MAH)
4-Benzyloxy-3-pyrrolin-2-one	N-containing monocyclic aromatic hydrocarbons (N-MAH)
4-Pentyloxyaniline	N-containing monocyclic aromatic hydrocarbons (N-MAH)
5,7-Dimethylpyrimido-[3,4-a]-indole	N-containing monocyclic aromatic hydrocarbons (N-MAH)
5-Ethynyl-1H-indole	N-containing monocyclic aromatic hydrocarbons (N-MAH)
5H-Indeno[1,2-b]pyridine	N-containing monocyclic aromatic hydrocarbons (N-MAH)
5-Methyl-2H-isoindole-1,3-dione	N-containing monocyclic aromatic hydrocarbons (N-MAH)
5-Methylbenzimidazole	N-containing monocyclic aromatic hydrocarbons (N-MAH)
5-Methylpyrimido[3,4-a]indole	N-containing monocyclic aromatic hydrocarbons (N-MAH)
6-Amino-2,4-dimethylphenol	N-containing monocyclic aromatic hydrocarbons (N-MAH)
6-Amino-2-mercaptobenzothiazole	N-containing monocyclic aromatic hydrocarbons (N-MAH)
6-Aminoindazole	N-containing monocyclic aromatic hydrocarbons (N-MAH)
6-IT	N-containing monocyclic aromatic hydrocarbons (N-MAH)
8-Methyl-5H-pyrido[4,3-b]indole	N-containing monocyclic aromatic hydrocarbons (N-MAH)
8-Quinolinecarboxaldehyde	N-containing monocyclic aromatic hydrocarbons (N-MAH)
9H-Pyrido[3,4-b]indole, 1-methyl-	N-containing monocyclic aromatic hydrocarbons (N-MAH)
9H-Pyrido[3,4-b]indole-1-carboxamide	N-containing monocyclic aromatic hydrocarbons (N-MAH)
Acetamide, 2-(1H-benzoimidazol-2-yl)-	N-containing monocyclic aromatic hydrocarbons (N-MAH)
Aniline	N-containing monocyclic aromatic hydrocarbons (N-MAH)
Aniline, N-methyl-	N-containing monocyclic aromatic hydrocarbons (N-MAH)
Aziridine, 2-phenyl-	N-containing monocyclic aromatic hydrocarbons (N-MAH)
Benzenamine, 2,4-dimethyl-	N-containing monocyclic aromatic hydrocarbons (N-MAH)
Benzenamine, 3-methyl-	N-containing monocyclic aromatic hydrocarbons (N-MAH)
Benzenamine, 4-ethyl-	N-containing monocyclic aromatic hydrocarbons (N-MAH)
Benzenamine, 4-methoxy-	N-containing monocyclic aromatic hydrocarbons (N-MAH)
Benzenamine, N-ethyl-3-methyl-	N-containing monocyclic aromatic hydrocarbons (N-MAH)
Benzene, 1-isocyano-3-methyl-	N-containing monocyclic aromatic hydrocarbons (N-MAH)
Benzene, 1-isocyano-4-methyl-	N-containing monocyclic aromatic hydrocarbons (N-MAH)
Benzene, 1-isothiocyanato-4-methyl-	N-containing monocyclic aromatic hydrocarbons (N-MAH)
Benzene, 1-methyl-3-nitro-	N-containing monocyclic aromatic hydrocarbons (N-MAH)
Benzene,1-isocyano-2-methyl-	N-containing monocyclic aromatic hydrocarbons (N-MAH)
Benzene,1-isocyano-3-methyl-	N-containing monocyclic aromatic hydrocarbons (N-MAH)
Benzene,isocyanato-	N-containing monocyclic aromatic hydrocarbons (N-MAH)
Benzeneacetonitrile, 4-hydroxy-	N-containing monocyclic aromatic hydrocarbons (N-MAH)
Benzenepropanenitrile	N-containing monocyclic aromatic hydrocarbons (N-MAH)
Benzimidazole, 2-methyl-, 3-oxide	N-containing monocyclic aromatic hydrocarbons (N-MAH)
Benzoic acid, 3-(dimethylamino)-	N-containing monocyclic aromatic hydrocarbons (N-MAH)
Benzonitrile	N-containing monocyclic aromatic hydrocarbons (N-MAH)
Benzonitrile, 2-methyl-	N-containing monocyclic aromatic hydrocarbons (N-MAH)
Benzonitrile, 3-methyl-	N-containing monocyclic aromatic hydrocarbons (N-MAH)
Benzonitrile, 4-(dimethylamino)-	N-containing monocyclic aromatic hydrocarbons (N-MAH)
Benzonitrile, 4-hydroxy-	N-containing monocyclic aromatic hydrocarbons (N-MAH)
Benzonitrile, 4-methyl-	N-containing monocyclic aromatic hydrocarbons (N-MAH)
Benzonitrile, m-amino-	N-containing monocyclic aromatic hydrocarbons (N-MAH)
Benzonitrile,2-methyl-	N-containing monocyclic aromatic hydrocarbons (N-MAH)
Benzopyrimidine, 3,4-dihydro-	N-containing monocyclic aromatic hydrocarbons (N-MAH)
Benzoxazole	N-containing monocyclic aromatic hydrocarbons (N-MAH)
Benzoxazole, 2-methyl-	N-containing monocyclic aromatic hydrocarbons (N-MAH)
Benzoxazole,2-methyl-	N-containing monocyclic aromatic hydrocarbons (N-MAH)
Benzyl nitrile	N-containing monocyclic aromatic hydrocarbons (N-MAH)
Benzylnitrile	N-containing monocyclic aromatic hydrocarbons (N-MAH)
Carbamic acid, methyl-, 3-methylphenyl ester	N-containing monocyclic aromatic hydrocarbons (N-MAH)
Carbonic acid, monoamide, N-pentyl-, benzyl ester	N-containing monocyclic aromatic hydrocarbons (N-MAH)
Cinnoline, 3,4-dimethyl-	N-containing monocyclic aromatic hydrocarbons (N-MAH)
Cinnoline, 3-methyl-	N-containing monocyclic aromatic hydrocarbons (N-MAH)
Cyclobuta[b]quinoline, 1,2-dihydro-	N-containing monocyclic aromatic hydrocarbons (N-MAH)
Diethylpropion	N-containing monocyclic aromatic hydrocarbons (N-MAH)
D-Tryptophan	N-containing monocyclic aromatic hydrocarbons (N-MAH)
Ethyl 2-(1-phenylethyl)hydrazinecarboxylate	N-containing monocyclic aromatic hydrocarbons (N-MAH)
Ethyl amino(phenyl)acetate	N-containing monocyclic aromatic hydrocarbons (N-MAH)
Hydrazine, 1-methyl-1-phenyl-	N-containing monocyclic aromatic hydrocarbons (N-MAH)
Indole	N-containing monocyclic aromatic hydrocarbons (N-MAH)
Indole, 3-methyl-	N-containing monocyclic aromatic hydrocarbons (N-MAH)
Indole,3-methyl-	N-containing monocyclic aromatic hydrocarbons (N-MAH)
Isoquinoline	N-containing monocyclic aromatic hydrocarbons (N-MAH)
Isoquinoline, 3-methyl-	N-containing monocyclic aromatic hydrocarbons (N-MAH)
L-Alanine, N-benzoyl-, methyl ester	N-containing monocyclic aromatic hydrocarbons (N-MAH)
L-Tryptophan, N-(methoxycarbonyl)-, methyl ester	N-containing monocyclic aromatic hydrocarbons (N-MAH)
m-Aminophenylacetylene	N-containing monocyclic aromatic hydrocarbons (N-MAH)
Methanamine, N-(1-phenylethylidene)-	N-containing monocyclic aromatic hydrocarbons (N-MAH)
o-Ethylbenzonitrile	N-containing monocyclic aromatic hydrocarbons (N-MAH)
p-Aminotoluene	N-containing monocyclic aromatic hydrocarbons (N-MAH)
phenol, 2-[(ethylamino)methyl]-4-nitro-	N-containing monocyclic aromatic hydrocarbons (N-MAH)
Phenol, 3,4,5-trimethyl-, methylcarbamate	N-containing monocyclic aromatic hydrocarbons (N-MAH)
Phenol, 4-amino-3-methyl-	N-containing monocyclic aromatic hydrocarbons (N-MAH)
Phthalimide	N-containing monocyclic aromatic hydrocarbons (N-MAH)
Propan-2-one, 1-(1-benzotriazolyl)-	N-containing monocyclic aromatic hydrocarbons (N-MAH)
p-Toluidine, N-methyl-N-nitroso-	N-containing monocyclic aromatic hydrocarbons (N-MAH)
p-Tolylhydroxylamine	N-containing monocyclic aromatic hydrocarbons (N-MAH)
Pyridine, 2-methyl-5-phenyl-	N-containing monocyclic aromatic hydrocarbons (N-MAH)
Pyridine, 3-methyl-2-phenyl-	N-containing monocyclic aromatic hydrocarbons (N-MAH)
Pyridine, 3-phenyl-	N-containing monocyclic aromatic hydrocarbons (N-MAH)
Pyridine, 4-(3-phenylpropyl)-	N-containing monocyclic aromatic hydrocarbons (N-MAH)
Pyridine, 4-phenyl-	N-containing monocyclic aromatic hydrocarbons (N-MAH)
Pyridine, 5-ethyl-2-phenyl-	N-containing monocyclic aromatic hydrocarbons (N-MAH)
Pyrrole, 2-methyl-5-phenyl-	N-containing monocyclic aromatic hydrocarbons (N-MAH)
pyrrolo[2,1-b]benzothiazole-3-carboxaldehyde, 2-methyl-	N-containing monocyclic aromatic hydrocarbons (N-MAH)
Quinoline	N-containing monocyclic aromatic hydrocarbons (N-MAH)
Quinoline, 1,2,3,4-tetrahydro-2-methyl-	N-containing monocyclic aromatic hydrocarbons (N-MAH)
Quinoline, 2,7-dimethyl-	N-containing monocyclic aromatic hydrocarbons (N-MAH)
Quinoline, 3-ethyl-	N-containing monocyclic aromatic hydrocarbons (N-MAH)
Quinoline, 3-methyl-	N-containing monocyclic aromatic hydrocarbons (N-MAH)
Quinoline, 4-methyl-	N-containing monocyclic aromatic hydrocarbons (N-MAH)
Quinoline, 6-methyl-	N-containing monocyclic aromatic hydrocarbons (N-MAH)
Quinoline, 8-methyl-	N-containing monocyclic aromatic hydrocarbons (N-MAH)
Thiazolo[5,4-f]quinoline	N-containing monocyclic aromatic hydrocarbons (N-MAH)
Thiazolo[5,4-f]quinoline, 7-methyl-	N-containing monocyclic aromatic hydrocarbons (N-MAH)
Tryptamine	N-containing monocyclic aromatic hydrocarbons (N-MAH)
(1-Methoxy-pentyl)-cyclopropane	Other hydrocarbons
1,1'-Bicyclobutyl	Other hydrocarbons
1,3-Cyclohexadiene	Other hydrocarbons
1,3-Cyclohexadiene, 5-ethyl-	Other hydrocarbons
1,3-Cyclopentadiene	Other hydrocarbons
1,3-Cyclopentadiene,1-methyl-	Other hydrocarbons
1,3-Dimethyl-1-cyclohexene	Other hydrocarbons
1,4-Cyclohexadiene	Other hydrocarbons
1,4-Cyclohexadiene, 1,2-dimethyl-	Other hydrocarbons
1,4-Cyclohexadiene, 1-methyl-	Other hydrocarbons
1,5-Dimethyl-1,4-cyclohexadiene	Other hydrocarbons
1-Cyclobutanone,2-(2-methyl-1-propenyl)	Other hydrocarbons
1-Cyclohexylheptene	Other hydrocarbons
1-Ethylcyclopentene	Other hydrocarbons
1H-Indene, octahydro-, cis-	Other hydrocarbons
1-Methylcycloheptene	Other hydrocarbons
1-Methylcyclohexa-1,3-diene	Other hydrocarbons
1-Methylcyclohexa-2,4-diene	Other hydrocarbons
1-Methylpentyl cyclopropane	Other hydrocarbons
1-Propanone, 1-cyclopropyl-	Other hydrocarbons
2-Cyclohexen-1-one	Other hydrocarbons
4-Methylcyclohex-3-en-1-one	Other hydrocarbons
Bi-2-cyclohexen-1-yl	Other hydrocarbons
Bicyclo[3.1.0]hexane, 6-methylene-	Other hydrocarbons
Bicyclo[3.2.0]hepta-2,6-diene	Other hydrocarbons
Bicyclo[3.2.1]oct-6-en-3-one	Other hydrocarbons
Bicyclo[4.1.0]hept-2-ene	Other hydrocarbons
Bicyclo[4.1.0]heptane, 7-methylene-	Other hydrocarbons
Bicyclo[6.1.0]nonane	Other hydrocarbons
cis-1-Butyl-2-methylcyclopropane	Other hydrocarbons
Cyclobutane	Other hydrocarbons
Cyclobutane, 1,1,2,3,3-pentamethyl-	Other hydrocarbons
Cyclobutane, 1,2-diethyl-	Other hydrocarbons
Cyclobutane, 1-ethyl-3-methylene-	Other hydrocarbons
Cyclobutane, butyl-	Other hydrocarbons
Cyclobutane, ethenyl-	Other hydrocarbons
Cyclobutane, methylene-	Other hydrocarbons
Cyclobutanol	Other hydrocarbons
Cyclobutanone, 2,2,3-trimethyl-	Other hydrocarbons
Cyclobutanone, 2,3,3-trimethyl-	Other hydrocarbons
Cyclobutanone, 2,3-dimethyl-, cis-	Other hydrocarbons
Cyclobutene, 2-propenylidene-	Other hydrocarbons
Cyclodecane	Other hydrocarbons
Cyclododecane	Other hydrocarbons
Cyclododecanol	Other hydrocarbons
Cycloheptane, methyl-	Other hydrocarbons
Cycloheptanone	Other hydrocarbons
Cycloheptanone, 2-ethyl-	Other hydrocarbons
Cyclohexane	Other hydrocarbons
Cyclohexane, (1-methylethyl)-	Other hydrocarbons
Cyclohexane, 1,1,3-trimethyl-	Other hydrocarbons
Cyclohexane, 1,2,4-tris(methylene)-	Other hydrocarbons
Cyclohexane, 1-ethenyl-2-methyl-, trans-	Other hydrocarbons
Cyclohexane, 2-butyl-1,1,3-trimethyl-	Other hydrocarbons
Cyclohexane, ethyl-	Other hydrocarbons
Cyclohexane, methylene-	Other hydrocarbons
Cyclohexanemethanol	Other hydrocarbons
Cyclohexanol, 3,3,5-trimethyl-, cis-	Other hydrocarbons
Cyclohexanone	Other hydrocarbons
Cyclohexanone, 2-methyl-	Other hydrocarbons
Cyclohexanone,4-methyl-	Other hydrocarbons
Cyclohexene	Other hydrocarbons
Cyclohexene, 1-(1-propynyl)-	Other hydrocarbons
Cyclohexene, 1,6,6-trimethyl-	Other hydrocarbons
Cyclohexene, 1-methyl-	Other hydrocarbons
Cyclohexene, 3,3,5-trimethyl-	Other hydrocarbons
Cyclohexene, 3-methyl-	Other hydrocarbons
Cyclohexene, 4-methyl-	Other hydrocarbons
Cyclooctane, methyl-	Other hydrocarbons
Cyclopentane	Other hydrocarbons
Cyclopentane, 1,1,3-trimethyl-	Other hydrocarbons
Cyclopentane, 1,1-dimethyl-	Other hydrocarbons
Cyclopentane, 1,2-dimethyl-	Other hydrocarbons
Cyclopentane, 1,2-dimethyl-, cis-	Other hydrocarbons
Cyclopentane, 1,2-dimethyl-, trans-	Other hydrocarbons
Cyclopentane, 1,3-bis(methylene)-	Other hydrocarbons
Cyclopentane, 1-ethyl-2-methyl-, cis-	Other hydrocarbons
Cyclopentane, 1-ethyl-3-methyl-	Other hydrocarbons
Cyclopentane, 1-ethyl-3-methyl-, cis-	Other hydrocarbons
Cyclopentane, 1-methyl-2-propyl-	Other hydrocarbons
Cyclopentane, 1-methyl-3-(2-methylpropyl)-	Other hydrocarbons
Cyclopentane, 1-pentyl-2-propyl-	Other hydrocarbons
Cyclopentane, ethyl-	Other hydrocarbons
Cyclopentane, hexyl-	Other hydrocarbons
Cyclopentane, methyl-	Other hydrocarbons
Cyclopentane, methylene-	Other hydrocarbons
Cyclopentane, pentyl-	Other hydrocarbons
Cyclopentane, propyl-	Other hydrocarbons
Cyclopentene	Other hydrocarbons
Cyclopentene, 1-methyl-	Other hydrocarbons
Cyclopentene, 4-methyl-	Other hydrocarbons
Cyclopropane	Other hydrocarbons
Cyclopropane, 1-(1-methylethyl)-2-nonyl-	Other hydrocarbons
Cyclopropane, 1-(2-methylbutyl)-1-(1-methylpropyl)-	Other hydrocarbons
Cyclopropane, 1,1,2-trimethyl-	Other hydrocarbons
Cyclopropane, 1,1-diethyl-	Other hydrocarbons
Cyclopropane, 1,1-dimethyl-	Other hydrocarbons
Cyclopropane, 1,1-dimethyl-2-nonyl-	Other hydrocarbons
Cyclopropane, 1,2-dibutyl-	Other hydrocarbons
Cyclopropane, 1,2-dimethyl-, trans-	Other hydrocarbons
Cyclopropane, 1,2-dimethyl-3-pentyl-	Other hydrocarbons
Cyclopropane, 1-butyl-2-(2-methylpropyl)-	Other hydrocarbons
Cyclopropane, 1-ethyl-2-heptyl-	Other hydrocarbons
Cyclopropane, 1-ethyl-2-pentyl-	Other hydrocarbons
Cyclopropane, 1-heptyl-2-methyl-	Other hydrocarbons
Cyclopropane, 1-hexyl-2-methyl-	Other hydrocarbons
Cyclopropane, 1-methyl-1-(2-methylpropyl)-2-nonyl-	Other hydrocarbons
Cyclopropane, 1-methyl-2-octyl-	Other hydrocarbons
Cyclopropane, 1-methyl-2-pentyl-	Other hydrocarbons
Cyclopropane, nonyl-	Other hydrocarbons
Cyclopropane, octyl-	Other hydrocarbons
Cyclopropane, pentyl-	Other hydrocarbons
Cyclopropane,pentyl-	Other hydrocarbons
Cyclopropylacetylene	Other hydrocarbons
Cyclotetradecane	Other hydrocarbons
Cyclotridecane	Other hydrocarbons
D-Limonene	Other hydrocarbons
Ethanone, 1-cyclopropyl-	Other hydrocarbons
Ethylene oxide	Other hydrocarbons
Ethylidenecyclobutane	Other hydrocarbons
Isopropylcyclobutane	Other hydrocarbons
Norbornane	Other hydrocarbons
trans-1,3-Diethylcyclopentane	Other hydrocarbons
Undecane, 2-cyclohexyl-	Other hydrocarbons
(1H)Pyrrole-2-carbonitrile, 5-methyl-	Other N-containing compounds (N-containing)
(1H)Pyrrole-3-carbonitrile, 2-methyl-	Other N-containing compounds (N-containing)
(2-Aziridinylethyl)amine	Other N-containing compounds (N-containing)
(S)-(+)-1-Cyclohexylethylamine	Other N-containing compounds (N-containing)
1-(1'-Pyrrolidinyl)-2-butanone	Other N-containing compounds (N-containing)
1-(2-Hydroxyethyl)-1,2,4-triazole	Other N-containing compounds (N-containing)
1-(4-Methyl-1H-pyrazol-1-yl)ethanone	Other N-containing compounds (N-containing)
1-(6-Methyl-2-pyrazinyl)-1-ethanone	Other N-containing compounds (N-containing)
1-(Hexahydro-pyrrolizin-3-ylidene)-propan-2-one	Other N-containing compounds (N-containing)
1-(Piperidin-2-ylmethyl)piperidine	Other N-containing compounds (N-containing)
1,10-Dicyanodecane	Other N-containing compounds (N-containing)
1,2,5-Trimethylpyrrole	Other N-containing compounds (N-containing)
1,2-Ethanediamine, N-ethyl-N'-methyl-	Other N-containing compounds (N-containing)
1,2-Ethanediol, 1,2-di-4-pyridinyl-	Other N-containing compounds (N-containing)
1,2-Ethanediol, 1,2-di-4-pyridinyl-, (R*,R*)-(ï¿½)-	Other N-containing compounds (N-containing)
1,3-benzenedicarboxylic acid, 5-(dimethylamino)-	Other N-containing compounds (N-containing)
1,3-Diazine	Other N-containing compounds (N-containing)
1,3-Dimethyl-2,4,5-trioxoimidazolidine	Other N-containing compounds (N-containing)
1,3-Propanediamine, N-methyl-	Other N-containing compounds (N-containing)
1,4-Dihydro-4-oxopyridazine	Other N-containing compounds (N-containing)
1,5-Dimethyl-2-pyrrolecarbonitrile	Other N-containing compounds (N-containing)
1,6-Dimethyl-5-oxo-1,2,3,5-tetrahydroimidazo[1,2-a]pyrimidine	Other N-containing compounds (N-containing)
1,6-Naphthyridin-2-amine	Other N-containing compounds (N-containing)
1,6-Naphthyridin-4-amine	Other N-containing compounds (N-containing)
1-Acetyl-3-(6-methyl-3-pyridyl)-pyrazoline	Other N-containing compounds (N-containing)
1-Azabicyclo[3.1.0]hexane	Other N-containing compounds (N-containing)
1-Butanamine, N-butyl-N-nitro-	Other N-containing compounds (N-containing)
1-Formyl-3-methylaziridine-2-carbonitrile	Other N-containing compounds (N-containing)
1H,4H,6H,7H-Pyrano[4,3-c]pyrazole	Other N-containing compounds (N-containing)
1H-1,3-Diazepine, 4,5,6,7-tetrahydro-2-methyl-	Other N-containing compounds (N-containing)
1H-Benzimidazole, 5,6-dimethyl-	Other N-containing compounds (N-containing)
1H-Imidazole	Other N-containing compounds (N-containing)
1H-Imidazole, 1-(2-propenyl)-	Other N-containing compounds (N-containing)
1H-Imidazole, 1,2,4,5-tetramethyl-	Other N-containing compounds (N-containing)
1H-Imidazole, 1,2-dimethyl-	Other N-containing compounds (N-containing)
1H-Imidazole, 1,4-dimethyl-	Other N-containing compounds (N-containing)
1H-Imidazole, 1,5-dimethyl-	Other N-containing compounds (N-containing)
1H-Imidazole, 1-ethyl-	Other N-containing compounds (N-containing)
1H-Imidazole, 2-ethyl-	Other N-containing compounds (N-containing)
1H-Imidazole, 4,5-dihydro-2-methyl-	Other N-containing compounds (N-containing)
1H-Imidazole, 4-methyl-	Other N-containing compounds (N-containing)
1H-Imidazole-1-ethanol, ï¿½-methyl-	Other N-containing compounds (N-containing)
1H-Imidazole-2-carboxaldehyde	Other N-containing compounds (N-containing)
1H-Imidazole-2-carboxaldehyde, 1-methyl-	Other N-containing compounds (N-containing)
1H-Imidazole-4-ethanamine, N-methyl-	Other N-containing compounds (N-containing)
1H-Imidazole-4-methanol	Other N-containing compounds (N-containing)
1H-pyrazol-4-ol	Other N-containing compounds (N-containing)
1H-Pyrazole	Other N-containing compounds (N-containing)
1H-Pyrazole, 1,3,5-trimethyl-	Other N-containing compounds (N-containing)
1H-Pyrazole, 1,5-dimethyl-	Other N-containing compounds (N-containing)
1H-Pyrazole, 1-methyl-	Other N-containing compounds (N-containing)
1H-Pyrazole, 3-methyl-	Other N-containing compounds (N-containing)
1H-Pyrazole-1-carboximidamide, 3,5-dimethyl-	Other N-containing compounds (N-containing)
1H-Pyrazole-4-carbonitrile	Other N-containing compounds (N-containing)
1H-Pyrrole, 1-ethyl-	Other N-containing compounds (N-containing)
1H-Pyrrole, 1-methyl-	Other N-containing compounds (N-containing)
1H-Pyrrole, 2,3,4,5-tetramethyl-	Other N-containing compounds (N-containing)
1H-Pyrrole, 2,3,5-trimethyl-	Other N-containing compounds (N-containing)
1H-Pyrrole, 2,3-dimethyl-	Other N-containing compounds (N-containing)
1H-Pyrrole, 2,4-dimethyl-	Other N-containing compounds (N-containing)
1H-Pyrrole, 2,5-dimethyl-	Other N-containing compounds (N-containing)
1H-Pyrrole, 2-ethyl-	Other N-containing compounds (N-containing)
1H-Pyrrole, 2-ethyl-4-methyl-	Other N-containing compounds (N-containing)
1H-Pyrrole, 2-methyl-	Other N-containing compounds (N-containing)
1H-Pyrrole, 3-ethyl-	Other N-containing compounds (N-containing)
1H-Pyrrole, 3-methyl-	Other N-containing compounds (N-containing)
1H-Pyrrole,1-ethyl-	Other N-containing compounds (N-containing)
1H-Pyrrole,1-methyl-	Other N-containing compounds (N-containing)
1H-Pyrrole,2-methyl-	Other N-containing compounds (N-containing)
1H-Pyrrole,3-methyl-	Other N-containing compounds (N-containing)
1H-Pyrrole-2,5-dione, 1-ethyl-	Other N-containing compounds (N-containing)
1H-Pyrrole-2-carbonitrile	Other N-containing compounds (N-containing)
1H-Pyrrole-2-carboxaldehyde	Other N-containing compounds (N-containing)
1H-Pyrrole-2-carboxaldehyde, 1-methyl-	Other N-containing compounds (N-containing)
1H-Pyrrole-3-carbonitrile	Other N-containing compounds (N-containing)
1H-Pyrrolo[2,3-b]pyridine, 1-methyl-	Other N-containing compounds (N-containing)
1H-Pyrrolo[2,3-b]pyridine, 2-(1-methylethyl)-	Other N-containing compounds (N-containing)
1H-Pyrrolo[2,3-b]pyridine, 2-methyl-	Other N-containing compounds (N-containing)
2-(1-Ethylpropyl)pyrazine	Other N-containing compounds (N-containing)
2(1H)-Pyridinone, 3,4-dihydro-	Other N-containing compounds (N-containing)
2(1H)-Pyridinone, 5-methyl-	Other N-containing compounds (N-containing)
2(1H)-Pyridone, 6-methyl-	Other N-containing compounds (N-containing)
2-(4-Aminophenyl)propanenitrile	Other N-containing compounds (N-containing)
2,2,5-Trimethyl-thiazolidine	Other N-containing compounds (N-containing)
2,3,4-Trimethylpyrrole	Other N-containing compounds (N-containing)
2,3-Dimethyl-1H-pyrrolo[2,3-b]pyridine	Other N-containing compounds (N-containing)
2,3-Dimethyl-pyrrolo(2,3-b)pyrazine	Other N-containing compounds (N-containing)
2,3-Pyridinedicarbonitrile	Other N-containing compounds (N-containing)
2,4,4-Trimethyl-3-oxopentanenitrile	Other N-containing compounds (N-containing)
2,4,5-Trihydroxypyrimidine	Other N-containing compounds (N-containing)
2,4,6,(1H,3H,5H)-Pyrimidinetrione, 5-acetyl-	Other N-containing compounds (N-containing)
2,4-Diaminopyrimidine	Other N-containing compounds (N-containing)
2,5-Dimethylpyrimidine	Other N-containing compounds (N-containing)
2,5-Pyrrolidinedione, 1-methyl-	Other N-containing compounds (N-containing)
2,6-Lutidine	Other N-containing compounds (N-containing)
2,6-Pyridinedicarbonitrile	Other N-containing compounds (N-containing)
2-Amino-1-(morpholin-4-yl)propan-1-one	Other N-containing compounds (N-containing)
2-Amino-2-methyl-1-propanol, N-acetyl, acetate	Other N-containing compounds (N-containing)
2-Amino-9-fluorenone	Other N-containing compounds (N-containing)
2-Amino-N-tert-butylpropanamide	Other N-containing compounds (N-containing)
2-Amino-oxazole	Other N-containing compounds (N-containing)
2-Aminopyridine	Other N-containing compounds (N-containing)
2-Butenenitrile	Other N-containing compounds (N-containing)
2-Carbethoxy-N-methylpyrrolidine	Other N-containing compounds (N-containing)
2-ethenyl-3-ethylpyrazine	Other N-containing compounds (N-containing)
2-Ethyl-3-methyl-1H-pyrrolo[2,3-b]pyridine	Other N-containing compounds (N-containing)
2-Ethylisonicotinic acid	Other N-containing compounds (N-containing)
2-Furancarbonitrile	Other N-containing compounds (N-containing)
2-Furancarboxylic acid, hydrazide	Other N-containing compounds (N-containing)
2H-imidazole-2-thione, 1,3-dihydro-1-methyl-5-(1-methylethyl)-	Other N-containing compounds (N-containing)
2H-Pyrano[3,2-b]pyridine	Other N-containing compounds (N-containing)
2-Imidazolidinone	Other N-containing compounds (N-containing)
2-Imidazolidinone, 4-methyl-	Other N-containing compounds (N-containing)
2-Isopropenyl-3,6-dimethylpyrazine	Other N-containing compounds (N-containing)
2-Isopropyl-5-methylpyrazol-3-amine	Other N-containing compounds (N-containing)
2-Isopropylimidazole	Other N-containing compounds (N-containing)
2-Methoxy-N-methylethylamine	Other N-containing compounds (N-containing)
2-Methyl-5-(1-butyn-1-yl)pyridine	Other N-containing compounds (N-containing)
2-Naphthalenecarbonitrile	Other N-containing compounds (N-containing)
2-Oxazolidinone,4,4-dimethyl-	Other N-containing compounds (N-containing)
2-Phenazinecarbonitrile, 7-amino-	Other N-containing compounds (N-containing)
2-Propanamine	Other N-containing compounds (N-containing)
2-Propen-1-amine, N-nitro-	Other N-containing compounds (N-containing)
2-Propenal, 3-(2-pyridinylamino)-	Other N-containing compounds (N-containing)
2-Propenamide, N-methyl-	Other N-containing compounds (N-containing)
2-Propenenitrile	Other N-containing compounds (N-containing)
2-Propyn-1-amine, N-methyl-	Other N-containing compounds (N-containing)
2-Pyridinamine, 1-oxide	Other N-containing compounds (N-containing)
2-Pyridinamine, 5-methyl-	Other N-containing compounds (N-containing)
2-Pyridinamine, N-methyl-	Other N-containing compounds (N-containing)
2-Pyridinecarbonitrile	Other N-containing compounds (N-containing)
2-Pyridinecarboxylic acid	Other N-containing compounds (N-containing)
2-Pyridinecarboxylic acid, 6-methyl-	Other N-containing compounds (N-containing)
2-Pyridinemethanol, acetate (ester)	Other N-containing compounds (N-containing)
2-Pyrrolidinemethanamine, N-methyl-, (S)-	Other N-containing compounds (N-containing)
2-Pyrrolidinone	Other N-containing compounds (N-containing)
2-Pyrrolidinone, 1-methyl-	Other N-containing compounds (N-containing)
3-(Pyridin-3-yl)-2-propyn-1-amine	Other N-containing compounds (N-containing)
3,4,5-Trimethylpyrazole	Other N-containing compounds (N-containing)
3,4-DIMETHYL-1H-PYRROLE	Other N-containing compounds (N-containing)
3,5-Dimethylpyrazole	Other N-containing compounds (N-containing)
3,5-Pyridinedicarbonitrile	Other N-containing compounds (N-containing)
3,5-Pyridinedicarbonitrile, 4-methyl-	Other N-containing compounds (N-containing)
3,7-Dimethyl-1,7-octadien-3-amine	Other N-containing compounds (N-containing)
3-Acetamido-5-acetylfuran	Other N-containing compounds (N-containing)
3-Acetamidofuran	Other N-containing compounds (N-containing)
3-Amino-2,6-dimethoxypyridine	Other N-containing compounds (N-containing)
3-Aminoacrylonitrile	Other N-containing compounds (N-containing)
3-Aminopyrazole	Other N-containing compounds (N-containing)
3-Aminopyridine	Other N-containing compounds (N-containing)
3-Butenenitrile	Other N-containing compounds (N-containing)
3-Ethoxyacrylonitrile	Other N-containing compounds (N-containing)
3-Formyl-4,5-dimethyl-pyrrole	Other N-containing compounds (N-containing)
3H-Pyrazol-3-one, 2,4-dihydro-4,5-dimethyl-	Other N-containing compounds (N-containing)
3H-Pyrazole, 3,4-diamino-	Other N-containing compounds (N-containing)
3-Hydroxypyridine monoacetate	Other N-containing compounds (N-containing)
3-Isoxazolecarboxylic acid, 5-methyl-, ethyl ester	Other N-containing compounds (N-containing)
3-Methyl-1H-pyrazole-4-carbaldehyde	Other N-containing compounds (N-containing)
3-Methyl-5-pyrid-2-yl-1,2,4-oxadiazole	Other N-containing compounds (N-containing)
3-Methylhexan-2-amine	Other N-containing compounds (N-containing)
3-Methyl-pyrrolo(2,3-b)pyrazine	Other N-containing compounds (N-containing)
3-Propyl-1H-pyrazole	Other N-containing compounds (N-containing)
3-Pyridinecarbonitrile	Other N-containing compounds (N-containing)
3-Pyridinecarbonitrile, 1,4-dihydro-	Other N-containing compounds (N-containing)
3-Pyridinecarbonitrile, 1,4-dihydro-1-methyl-	Other N-containing compounds (N-containing)
3-Pyridinecarboxaldehyde	Other N-containing compounds (N-containing)
3-Pyridinol	Other N-containing compounds (N-containing)
4(1H)-Pyridinone, 2,3-dihydro-1-methyl-	Other N-containing compounds (N-containing)
4(1H)-Pyridone	Other N-containing compounds (N-containing)
4(1H)-Pyrimidinone, 6-hydroxy-	Other N-containing compounds (N-containing)
4-Amino-2-methyl-5,6-trimethylenepyrimidine	Other N-containing compounds (N-containing)
4-Aminopyridine	Other N-containing compounds (N-containing)
4-Hydrazinylpyridine	Other N-containing compounds (N-containing)
4-Isobutylpyrimidine	Other N-containing compounds (N-containing)
4-Methyl-2-pyrazolin-5-one	Other N-containing compounds (N-containing)
4-Methylpyridazine	Other N-containing compounds (N-containing)
4-Methylthiazole	Other N-containing compounds (N-containing)
4-Pyridinecarbonitrile	Other N-containing compounds (N-containing)
4-Pyridinepropaneamine	Other N-containing compounds (N-containing)
5-Aminohexanoic acid	Other N-containing compounds (N-containing)
5-Ethynyl-2-pyridinecarboxylic acid	Other N-containing compounds (N-containing)
5H-1-Pyrindine, 6,7-dihydro-	Other N-containing compounds (N-containing)
6-Amino-6-methylfulvene	Other N-containing compounds (N-containing)
6-Azabicyclo[3,2,0]heptan-7-one	Other N-containing compounds (N-containing)
7(1H)-Pteridinone	Other N-containing compounds (N-containing)
Acetamide	Other N-containing compounds (N-containing)
Acetamide, N-3-pyridinyl-	Other N-containing compounds (N-containing)
Acetonitrile	Other N-containing compounds (N-containing)
Acetonitrile, (dimethylamino)-	Other N-containing compounds (N-containing)
Acetyl cyanide	Other N-containing compounds (N-containing)
Aminomaleimide	Other N-containing compounds (N-containing)
Aziridine, 1-(methoxymethyl)-	Other N-containing compounds (N-containing)
Benzonitrile, 2-hydroxy-	Other N-containing compounds (N-containing)
Benzonitrile, 4-ethenyl-	Other N-containing compounds (N-containing)
Butanedinitrile, 2,3-dimethyl-	Other N-containing compounds (N-containing)
Butanenitrile	Other N-containing compounds (N-containing)
Butanenitrile, 2-hydroxy-3-methyl-	Other N-containing compounds (N-containing)
Butanenitrile, 2-methyl-	Other N-containing compounds (N-containing)
Butanenitrile, 2-methylene-	Other N-containing compounds (N-containing)
Butanenitrile, 3-methyl-	Other N-containing compounds (N-containing)
Butanenitrile,3-methyl-	Other N-containing compounds (N-containing)
Butanoic acid, 2-cyano-3-methyl-, ethyl ester	Other N-containing compounds (N-containing)
Carbonic acid, 2-dimethylaminoethyl 2-methoxyethyl ester	Other N-containing compounds (N-containing)
Cyacetacide	Other N-containing compounds (N-containing)
Cyanamide, dimethyl-	Other N-containing compounds (N-containing)
Cyclobutanecarbonitrile	Other N-containing compounds (N-containing)
Cyclopentanecarboxylic acid, 1-amino-, ethyl ester	Other N-containing compounds (N-containing)
Decanenitrile	Other N-containing compounds (N-containing)
Diazene, dimethyl-	Other N-containing compounds (N-containing)
Diaziridine, 3-cyclopropyl-1,2-dimethyl-	Other N-containing compounds (N-containing)
Diazirine	Other N-containing compounds (N-containing)
Dimethyl nitromalonate	Other N-containing compounds (N-containing)
Dimethyl-[2-(5-methylcyclohexa-1,4-dienyloxy)ethyl]amine	Other N-containing compounds (N-containing)
dl-Alanine	Other N-containing compounds (N-containing)
dl-Alanyl-l-alanine	Other N-containing compounds (N-containing)
dl-Proline	Other N-containing compounds (N-containing)
Dodecanenitrile	Other N-containing compounds (N-containing)
Ethanamine, N-methyl-	Other N-containing compounds (N-containing)
Ethanamine, N-methyl-N-nitro-	Other N-containing compounds (N-containing)
Ethanedioic acid, dihydrazide	Other N-containing compounds (N-containing)
Ethanone, 1-(1H-pyrazol-4-yl)-	Other N-containing compounds (N-containing)
Ethanone, 1-(1H-pyrrol-2-yl)-	Other N-containing compounds (N-containing)
Ethanone, 1-(1-methyl-1H-pyrrol-2-yl)-	Other N-containing compounds (N-containing)
Ethanone, 1-(2-pyridinyl)-	Other N-containing compounds (N-containing)
Ethanone, 2-cyclohexyl-1-(1-methyl-1H-imidazol-4-yl)-	Other N-containing compounds (N-containing)
Ethenamine, N-methylene-	Other N-containing compounds (N-containing)
Ethyl cyanoacetate	Other N-containing compounds (N-containing)
Ethyl N-(2-methoxyethyl)alaninate	Other N-containing compounds (N-containing)
Fomepizole	Other N-containing compounds (N-containing)
Formamide, N-methyl-	Other N-containing compounds (N-containing)
Furo[2,3-c]pyridine, 2-methyl-	Other N-containing compounds (N-containing)
Glycyl-dl-alanine	Other N-containing compounds (N-containing)
Heptadecanenitrile	Other N-containing compounds (N-containing)
Heptanedinitrile	Other N-containing compounds (N-containing)
Heptanonitrile	Other N-containing compounds (N-containing)
Hexadecanenitrile	Other N-containing compounds (N-containing)
Hexanenitrile	Other N-containing compounds (N-containing)
Hydrazine, 1,1-dimethyl-	Other N-containing compounds (N-containing)
Hydrazinecarboxylic acid, methyl ester	Other N-containing compounds (N-containing)
Hydroxyacetic acid, hydrazide	Other N-containing compounds (N-containing)
Hydroxylamine, O-decyl-	Other N-containing compounds (N-containing)
Hydroxyurea	Other N-containing compounds (N-containing)
Imidazole, 1-hydroxymethyl-2-nitro-	Other N-containing compounds (N-containing)
Indolizine	Other N-containing compounds (N-containing)
Indolizine, 1-methyl-	Other N-containing compounds (N-containing)
Indolizine, 2,6-dimethyl-	Other N-containing compounds (N-containing)
Indolizine, 2,8-dimethyl-	Other N-containing compounds (N-containing)
Indolizine, 3,5-dimethyl-	Other N-containing compounds (N-containing)
Indolizine, 3-methyl-	Other N-containing compounds (N-containing)
Indolizine, 5-methyl-	Other N-containing compounds (N-containing)
Indolizine, 6-methyl-	Other N-containing compounds (N-containing)
Indolizine, 7-methyl-	Other N-containing compounds (N-containing)
Indolizine, 8-methyl-	Other N-containing compounds (N-containing)
Isoamyl cyanide	Other N-containing compounds (N-containing)
Isobutyronitrile	Other N-containing compounds (N-containing)
Isothiazole	Other N-containing compounds (N-containing)
Isoxazole, 3,5-dimethyl-	Other N-containing compounds (N-containing)
Ketone, methyl 2,4,5-trimethylpyrrol-3-yl	Other N-containing compounds (N-containing)
l-Alanine ethylamide, (S)-	Other N-containing compounds (N-containing)
L-Alanine, N-formyl-	Other N-containing compounds (N-containing)
L-Proline, ethyl ester	Other N-containing compounds (N-containing)
L-Proline, N-ethoxycarbonyl-, methyl ester	Other N-containing compounds (N-containing)
l-Pyrrolid-2-one, N-carbamoyl-	Other N-containing compounds (N-containing)
Methallyl cyanide	Other N-containing compounds (N-containing)
Methyl isocyanide	Other N-containing compounds (N-containing)
Methylacrylonitrile	Other N-containing compounds (N-containing)
N-(2-Methoxyethyl)-N-ethylnitrosamine	Other N-containing compounds (N-containing)
N-(Piperidin-3-yl)acetamide	Other N-containing compounds (N-containing)
N,N-Dimethyl-2-tert-butoxyethylamine	Other N-containing compounds (N-containing)
N-Aminopyrrolidine	Other N-containing compounds (N-containing)
N-Butyl-tert-butylamine	Other N-containing compounds (N-containing)
N-Cyanomethyl-N-methylacetamide	Other N-containing compounds (N-containing)
Nitrous acid, ethyl ester	Other N-containing compounds (N-containing)
Nitrous oxide	Other N-containing compounds (N-containing)
N-Methyl-L-proline, butyl ester	Other N-containing compounds (N-containing)
N-Methyl-L-proline, pentyl ester	Other N-containing compounds (N-containing)
Nonanenitrile	Other N-containing compounds (N-containing)
N-Vinylimidazole	Other N-containing compounds (N-containing)
Octadecanenitrile	Other N-containing compounds (N-containing)
Octanenitrile	Other N-containing compounds (N-containing)
Oxazole, 2,4-dimethyl-	Other N-containing compounds (N-containing)
Oxazole, 4,5-dimethyl-2-propyl-	Other N-containing compounds (N-containing)
Pentadecanenitrile	Other N-containing compounds (N-containing)
Pentanenitrile	Other N-containing compounds (N-containing)
Piperidine	Other N-containing compounds (N-containing)
Proline	Other N-containing compounds (N-containing)
Propanamide	Other N-containing compounds (N-containing)
Propanamide, N-methyl-2-amino-	Other N-containing compounds (N-containing)
Propanenitrile	Other N-containing compounds (N-containing)
Propanenitrile, 2-hydroxy-	Other N-containing compounds (N-containing)
Propanenitrile, 3-hydroxy-	Other N-containing compounds (N-containing)
Propanenitrile,2-hydroxy-	Other N-containing compounds (N-containing)
Propanenitrile,3-hydroxy-	Other N-containing compounds (N-containing)
Pyrazine	Other N-containing compounds (N-containing)
Pyrazine, 2,3-dimethyl-	Other N-containing compounds (N-containing)
Pyrazine, 2,5-diethyl-	Other N-containing compounds (N-containing)
Pyrazine, 2-ethenyl-6-methyl-	Other N-containing compounds (N-containing)
Pyrazine, 2-methyl-5-(1-methylethyl)-	Other N-containing compounds (N-containing)
Pyrazine, 2-methyl-5-(1-propenyl)-, (Z)-	Other N-containing compounds (N-containing)
Pyrazine, isopropenyl-	Other N-containing compounds (N-containing)
Pyrazine, methyl-	Other N-containing compounds (N-containing)
Pyrazine, methyl-, 4-oxide	Other N-containing compounds (N-containing)
Pyrazole-4-carboxaldehyde, 1-methyl-	Other N-containing compounds (N-containing)
Pyrazolo(2,3-a)pyridine, 7-methyl-	Other N-containing compounds (N-containing)
Pyridine	Other N-containing compounds (N-containing)
Pyridine, 2,3,4,5-tetrahydro-6-propyl-	Other N-containing compounds (N-containing)
Pyridine, 2,3,6-trimethyl-	Other N-containing compounds (N-containing)
Pyridine, 2,3-dimethyl-	Other N-containing compounds (N-containing)
Pyridine, 2,4,6-trimethyl-	Other N-containing compounds (N-containing)
Pyridine, 2,4-dimethyl-	Other N-containing compounds (N-containing)
Pyridine, 2,5-dimethyl-	Other N-containing compounds (N-containing)
Pyridine, 2-ethenyl-	Other N-containing compounds (N-containing)
Pyridine, 2-ethyl-	Other N-containing compounds (N-containing)
Pyridine, 2-ethyl-4,6-dimethyl-	Other N-containing compounds (N-containing)
Pyridine, 2-ethyl-6-methyl-	Other N-containing compounds (N-containing)
Pyridine, 2-methyl-	Other N-containing compounds (N-containing)
Pyridine, 2-nitro-	Other N-containing compounds (N-containing)
Pyridine, 3,4-dimethyl-	Other N-containing compounds (N-containing)
Pyridine, 3,5-dimethyl-	Other N-containing compounds (N-containing)
Pyridine, 3-ethenyl-	Other N-containing compounds (N-containing)
Pyridine, 3-ethyl-	Other N-containing compounds (N-containing)
Pyridine, 3-methoxy-	Other N-containing compounds (N-containing)
Pyridine, 3-methyl-	Other N-containing compounds (N-containing)
Pyridine, 4-ethenyl-	Other N-containing compounds (N-containing)
Pyridine, 4-ethyl-	Other N-containing compounds (N-containing)
Pyridine, 4-methyl-	Other N-containing compounds (N-containing)
Pyridine,2,5-dimethyl-	Other N-containing compounds (N-containing)
Pyridine,2-methyl-	Other N-containing compounds (N-containing)
Pyridine,3-methyl-	Other N-containing compounds (N-containing)
Pyrimidine, 2-methoxy-5-methyl-	Other N-containing compounds (N-containing)
Pyrimidine, 5-methyl-, 1-oxide	Other N-containing compounds (N-containing)
Pyrrole	Other N-containing compounds (N-containing)
Pyrrolidine,2-butyl-1-methyl-	Other N-containing compounds (N-containing)
sec-Butylamine	Other N-containing compounds (N-containing)
s-Triazolo[4,3-a]pyrazine, 3-ethyl-8-methyl-	Other N-containing compounds (N-containing)
Succinimide	Other N-containing compounds (N-containing)
Sydnone, 3-isopentyl-	Other N-containing compounds (N-containing)
Tetradecanenitrile	Other N-containing compounds (N-containing)
Thiazole	Other N-containing compounds (N-containing)
Thiazole, 2-ethyl-4,5-dimethyl-	Other N-containing compounds (N-containing)
Thiazole, 2-methyl-	Other N-containing compounds (N-containing)
Tridecanenitrile	Other N-containing compounds (N-containing)
Tuaminoheptane	Other N-containing compounds (N-containing)
Undecanenitrile	Other N-containing compounds (N-containing)
Urea, N,N-dimethyl-	Other N-containing compounds (N-containing)
1,2-Benzenediol, 3-methyl-	Phenols
1,2-Benzenediol, 4-methyl-	Phenols
1,3-Benzenediol, 4,5-dimethyl-	Phenols
2,4-Di-tert-butylphenol	Phenols
2-n-Hexylphenol	Phenols
4-Ethylcatechol	Phenols
5-Methyl-2-allylphenol	Phenols
Catechol	Phenols
Hydroquinone	Phenols
p-Cresol	Phenols
p-Cymene-2,5-diol	Phenols
Phenol	Phenols
Phenol, 2-(1-phenylethyl)-	Phenols
Phenol, 2,3,5-trimethyl-	Phenols
Phenol, 2,3-dimethyl-	Phenols
Phenol, 2,4,6-trimethyl-	Phenols
Phenol, 2,4-dimethyl-	Phenols
Phenol, 2,5-dimethyl-	Phenols
Phenol, 2,6-dimethyl-	Phenols
Phenol, 2-ethyl-	Phenols
Phenol, 2-methoxy-4-(2-propenyl)-, acetate	Phenols
Phenol, 2-methyl-	Phenols
Phenol, 2-propyl-	Phenols
Phenol, 3-(1-methylethyl)-	Phenols
Phenol, 3,4,5-trimethyl-	Phenols
Phenol, 3,4-dimethyl-	Phenols
Phenol, 3,5-dimethyl-	Phenols
Phenol, 3-ethyl-	Phenols
Phenol, 3-methyl-	Phenols
Phenol, 4-(2-propenyl)-	Phenols
Phenol, 4-butyl-	Phenols
Phenol, 4-ethyl-	Phenols
Phenol, 4-ethyl-2-methoxy-	Phenols
Phenol, 4-ethyl-2-methyl-	Phenols
Phenol, 4-heptyl-	Phenols
Phenol, 4-octyl-	Phenols
Phenol, 4-pentyl-	Phenols
Phenol, 4-propyl-	Phenols
Phenol,2,3-dimethyl-	Phenols
Phenol,2-methyl-	Phenols
Phenol,3-methyl-	Phenols
Resorcinol	Phenols
1(2H)-Acenaphthylenone	Polycyclic aromatic hydrocarbons (PAH)
1,4,5,8-Tetramethylnaphthalene	Polycyclic aromatic hydrocarbons (PAH)
1,4-Dimethyl-2-phenyl-naphthalene	Polycyclic aromatic hydrocarbons (PAH)
1,4-Dimethylazulene	Polycyclic aromatic hydrocarbons (PAH)
1,9-Dihydropyrene	Polycyclic aromatic hydrocarbons (PAH)
11H-Benzo[a]fluorene	Polycyclic aromatic hydrocarbons (PAH)
11H-Benzo[b]fluorene	Polycyclic aromatic hydrocarbons (PAH)
11H-Cyclohepta[a]naphthalen-11-one, 9,10-dihydro-9,9-dimethyl-	Polycyclic aromatic hydrocarbons (PAH)
1-benzyl-3-methylnaphthalene	Polycyclic aromatic hydrocarbons (PAH)
1H-Cyclopenta[l]phenanthrene, 2,3-dihydro-	Polycyclic aromatic hydrocarbons (PAH)
1H-Cyclopropa[l]phenanthrene,1a,9b-dihydro-	Polycyclic aromatic hydrocarbons (PAH)
1H-Indene, 1-methylene-	Polycyclic aromatic hydrocarbons (PAH)
1H-Indene, 1-phenyl-	Polycyclic aromatic hydrocarbons (PAH)
1H-Phenalen-1-one	Polycyclic aromatic hydrocarbons (PAH)
1H-Phenalene	Polycyclic aromatic hydrocarbons (PAH)
1-Hydroxypyrene	Polycyclic aromatic hydrocarbons (PAH)
1-Naphthalenol	Polycyclic aromatic hydrocarbons (PAH)
1-Naphthalenol, 2-methyl-	Polycyclic aromatic hydrocarbons (PAH)
1-Phenanthrol acetate	Polycyclic aromatic hydrocarbons (PAH)
2,3-Dihydro-1-oxo-1H-phenalene	Polycyclic aromatic hydrocarbons (PAH)
2,3-Dihydrofluoranthene	Polycyclic aromatic hydrocarbons (PAH)
2-Acetyl-6-methoxynaphthalene	Polycyclic aromatic hydrocarbons (PAH)
2H-1-Benzopyran-2-one,3-methyl-	Polycyclic aromatic hydrocarbons (PAH)
2-Hydroxyanthracene	Polycyclic aromatic hydrocarbons (PAH)
2-Isopropyl-10-methylphenanthrene	Polycyclic aromatic hydrocarbons (PAH)
2-Naphthalenol	Polycyclic aromatic hydrocarbons (PAH)
2-Naphthyl methyl ketone	Polycyclic aromatic hydrocarbons (PAH)
2-Phenanthrenol	Polycyclic aromatic hydrocarbons (PAH)
3H-Benz[e]indene, 2-methyl-	Polycyclic aromatic hydrocarbons (PAH)
3-Hydroxy-1,8-naphthalic anhydride	Polycyclic aromatic hydrocarbons (PAH)
3-Phenanthrol	Polycyclic aromatic hydrocarbons (PAH)
4H-Cyclopenta[def]phenanthrene	Polycyclic aromatic hydrocarbons (PAH)
4-Phenanthrenol	Polycyclic aromatic hydrocarbons (PAH)
5-acenaphthylenecarbonitrile	Polycyclic aromatic hydrocarbons (PAH)
5-Acetoacenaphthylene	Polycyclic aromatic hydrocarbons (PAH)
5H-Dibenzo[a,d]cycloheptene	Polycyclic aromatic hydrocarbons (PAH)
6H-Cyclobuta[jk]phenanthrene	Polycyclic aromatic hydrocarbons (PAH)
6H-Dibenzo[b,d]-pyran	Polycyclic aromatic hydrocarbons (PAH)
6-Isopropyl-1,4-dimethylnaphthalene	Polycyclic aromatic hydrocarbons (PAH)
7H-Benz[de]anthracen-7-one	Polycyclic aromatic hydrocarbons (PAH)
7H-Benzanthrene	Polycyclic aromatic hydrocarbons (PAH)
7H-Benzo[c]fluorene	Polycyclic aromatic hydrocarbons (PAH)
7-Methylnaphthalen-2-ol	Polycyclic aromatic hydrocarbons (PAH)
8,9-Dihydrocyclopenta[def]phenanthrene	Polycyclic aromatic hydrocarbons (PAH)
8-Isopropyl-1,3-dimethylphenanthrene	Polycyclic aromatic hydrocarbons (PAH)
8-Methoxy-1-naphthol	Polycyclic aromatic hydrocarbons (PAH)
9,10-Dimethylanthracene	Polycyclic aromatic hydrocarbons (PAH)
9-Ethylfluorene	Polycyclic aromatic hydrocarbons (PAH)
9H-Fluoren-3-ol	Polycyclic aromatic hydrocarbons (PAH)
9H-Fluoren-9-ol	Polycyclic aromatic hydrocarbons (PAH)
9H-Fluoren-9-one	Polycyclic aromatic hydrocarbons (PAH)
9H-Fluorene, 1,9-dimethyl-	Polycyclic aromatic hydrocarbons (PAH)
9H-Fluorene, 1-methyl-	Polycyclic aromatic hydrocarbons (PAH)
9H-Fluorene, 2,3-dimethyl-	Polycyclic aromatic hydrocarbons (PAH)
9H-Fluorene, 2-methyl-	Polycyclic aromatic hydrocarbons (PAH)
9H-Fluorene, 3-methyl-	Polycyclic aromatic hydrocarbons (PAH)
9H-Fluorene, 4-methyl-	Polycyclic aromatic hydrocarbons (PAH)
9H-Fluorene, 9,9-dimethyl-	Polycyclic aromatic hydrocarbons (PAH)
9H-Fluorene, 9-methyl-	Polycyclic aromatic hydrocarbons (PAH)
9H-Fluorene, 9-methylene-	Polycyclic aromatic hydrocarbons (PAH)
9H-Fluorene, 9-phenyl-	Polycyclic aromatic hydrocarbons (PAH)
9H-Xanthene	Polycyclic aromatic hydrocarbons (PAH)
Acenaphthene	Polycyclic aromatic hydrocarbons (PAH)
Acenaphthylene	Polycyclic aromatic hydrocarbons (PAH)
Acephenanthrylene, 4,5-dihydro-	Polycyclic aromatic hydrocarbons (PAH)
Anthracene	Polycyclic aromatic hydrocarbons (PAH)
Anthracene, 1-methyl-	Polycyclic aromatic hydrocarbons (PAH)
Anthracene, 2-methyl-	Polycyclic aromatic hydrocarbons (PAH)
Anthracene, 9-(1,1-dimethylethyl)-9,10-dihydro-	Polycyclic aromatic hydrocarbons (PAH)
Anthracene, 9,10-dihydro-	Polycyclic aromatic hydrocarbons (PAH)
Anthracene, 9,10-dihydro-2-methyl-	Polycyclic aromatic hydrocarbons (PAH)
Anthracene, 9,10-dihydro-9-(1-methylpropyl)-	Polycyclic aromatic hydrocarbons (PAH)
Anthracene, 9-ethenyl-	Polycyclic aromatic hydrocarbons (PAH)
Anthracene, 9-methyl-	Polycyclic aromatic hydrocarbons (PAH)
Anthrone	Polycyclic aromatic hydrocarbons (PAH)
Azulene	Polycyclic aromatic hydrocarbons (PAH)
Azulene, 1,4-dimethyl-7-(1-methylethyl)-	Polycyclic aromatic hydrocarbons (PAH)
Benz[a]anthracene	Polycyclic aromatic hydrocarbons (PAH)
Benz[a]anthracene, 7,12-dihydro-	Polycyclic aromatic hydrocarbons (PAH)
Benz[a]azulene	Polycyclic aromatic hydrocarbons (PAH)
Benzo(b)naphtho(1,2-d)furan	Polycyclic aromatic hydrocarbons (PAH)
Benzo[a]pyrene, 4,5-dihydro-	Polycyclic aromatic hydrocarbons (PAH)
Benzo[b]naphtho[2,1-d]thiophene	Polycyclic aromatic hydrocarbons (PAH)
Benzo[b]naphtho[2,3-d]furan	Polycyclic aromatic hydrocarbons (PAH)
Benzo[c]phenanthrene	Polycyclic aromatic hydrocarbons (PAH)
Benzo[e]pyrene	Polycyclic aromatic hydrocarbons (PAH)
Benzo[k]fluoranthene	Polycyclic aromatic hydrocarbons (PAH)
Benzo[kl]xanthene	Polycyclic aromatic hydrocarbons (PAH)
Chrysene	Polycyclic aromatic hydrocarbons (PAH)
Dibenzofuran	Polycyclic aromatic hydrocarbons (PAH)
Dibenzofuran, 4-methyl-	Polycyclic aromatic hydrocarbons (PAH)
Dibenzothiophene	Polycyclic aromatic hydrocarbons (PAH)
Ethanone, 1-(9,10-dihydro-9-anthracenyl)-	Polycyclic aromatic hydrocarbons (PAH)
Fluoranthene	Polycyclic aromatic hydrocarbons (PAH)
Fluorene	Polycyclic aromatic hydrocarbons (PAH)
Fluorene, 1,4-dihydro-	Polycyclic aromatic hydrocarbons (PAH)
Fluorene, 2,4a-dihydro-	Polycyclic aromatic hydrocarbons (PAH)
Indeno[2,1-a]indene, 5,10-dihydro-	Polycyclic aromatic hydrocarbons (PAH)
Indeno[2,1-b]chromene,	Polycyclic aromatic hydrocarbons (PAH)
Naphthalene	Polycyclic aromatic hydrocarbons (PAH)
Naphthalene, 1-(2-methylpropyl)-	Polycyclic aromatic hydrocarbons (PAH)
Naphthalene, 1-(2-propenyl)-	Polycyclic aromatic hydrocarbons (PAH)
Naphthalene, 1-(4-methylphenyl)-	Polycyclic aromatic hydrocarbons (PAH)
Naphthalene, 1,2,3,4-tetrahydro-5-methyl-1-(1-methylethyl)-	Polycyclic aromatic hydrocarbons (PAH)
Naphthalene, 1,2,3,4-tetramethyl-	Polycyclic aromatic hydrocarbons (PAH)
Naphthalene, 1,2-dihydro-	Polycyclic aromatic hydrocarbons (PAH)
Naphthalene, 1,2-dihydro-2,5,7-trimethyl-	Polycyclic aromatic hydrocarbons (PAH)
Naphthalene, 1,2-dihydro-4-methyl-	Polycyclic aromatic hydrocarbons (PAH)
Naphthalene, 1,2-dimethyl-	Polycyclic aromatic hydrocarbons (PAH)
Naphthalene, 1,3-dimethyl-	Polycyclic aromatic hydrocarbons (PAH)
Naphthalene, 1,4,6-trimethyl-	Polycyclic aromatic hydrocarbons (PAH)
Naphthalene, 1,4-dimethyl-	Polycyclic aromatic hydrocarbons (PAH)
Naphthalene, 1,5-dimethyl-	Polycyclic aromatic hydrocarbons (PAH)
Naphthalene, 1,6,7-trimethyl-	Polycyclic aromatic hydrocarbons (PAH)
Naphthalene, 1,6-dimethyl-	Polycyclic aromatic hydrocarbons (PAH)
Naphthalene, 1,6-dimethyl-4-(1-methylethyl)-	Polycyclic aromatic hydrocarbons (PAH)
Naphthalene, 1,7-dimethyl-	Polycyclic aromatic hydrocarbons (PAH)
Naphthalene, 1,8-dimethyl-	Polycyclic aromatic hydrocarbons (PAH)
Naphthalene, 1-butyl-	Polycyclic aromatic hydrocarbons (PAH)
Naphthalene, 1-ethyl-	Polycyclic aromatic hydrocarbons (PAH)
Naphthalene, 1-hexyl-	Polycyclic aromatic hydrocarbons (PAH)
Naphthalene, 1-methyl-	Polycyclic aromatic hydrocarbons (PAH)
Naphthalene, 1-pentyl-	Polycyclic aromatic hydrocarbons (PAH)
Naphthalene, 1-phenyl-	Polycyclic aromatic hydrocarbons (PAH)
Naphthalene, 1-propyl-	Polycyclic aromatic hydrocarbons (PAH)
Naphthalene, 2-(1-methylethyl)-	Polycyclic aromatic hydrocarbons (PAH)
Naphthalene, 2-(phenylmethyl)-	Polycyclic aromatic hydrocarbons (PAH)
Naphthalene, 2,3,6-trimethyl-	Polycyclic aromatic hydrocarbons (PAH)
Naphthalene, 2,3-dimethyl-	Polycyclic aromatic hydrocarbons (PAH)
Naphthalene, 2,6-dimethyl-	Polycyclic aromatic hydrocarbons (PAH)
Naphthalene, 2,7-dimethyl-	Polycyclic aromatic hydrocarbons (PAH)
Naphthalene, 2-ethenyl-	Polycyclic aromatic hydrocarbons (PAH)
Naphthalene, 2-ethyl-	Polycyclic aromatic hydrocarbons (PAH)
Naphthalene, 2-methyl-	Polycyclic aromatic hydrocarbons (PAH)
Naphthalene, 2-phenyl-	Polycyclic aromatic hydrocarbons (PAH)
Naphthalene,1-(phenylmethoxy)-	Polycyclic aromatic hydrocarbons (PAH)
Naphthalene,1,2,3,4-tetramethyl-	Polycyclic aromatic hydrocarbons (PAH)
Naphthalene,1-methyl-	Polycyclic aromatic hydrocarbons (PAH)
Naphthalene,2,3,6-trimethyl-	Polycyclic aromatic hydrocarbons (PAH)
Naphthalene,2,3-dimethyl-	Polycyclic aromatic hydrocarbons (PAH)
Naphthalene,2,6-dimethyl-	Polycyclic aromatic hydrocarbons (PAH)
Naphthalene,2-ethenyl-	Polycyclic aromatic hydrocarbons (PAH)
Naphthalene,2-methyl-	Polycyclic aromatic hydrocarbons (PAH)
Naphtho[2,1-b]furan	Polycyclic aromatic hydrocarbons (PAH)
Naphtho[2,1-b]thiophene	Polycyclic aromatic hydrocarbons (PAH)
Perylene	Polycyclic aromatic hydrocarbons (PAH)
Phenanthrene	Polycyclic aromatic hydrocarbons (PAH)
Phenanthrene, 1,7-dimethyl-	Polycyclic aromatic hydrocarbons (PAH)
Phenanthrene, 1-methyl-	Polycyclic aromatic hydrocarbons (PAH)
Phenanthrene, 2,3,5-trimethyl-	Polycyclic aromatic hydrocarbons (PAH)
Phenanthrene, 2,3-dimethyl-	Polycyclic aromatic hydrocarbons (PAH)
Phenanthrene, 2,5-dimethyl-	Polycyclic aromatic hydrocarbons (PAH)
Phenanthrene, 2,7-dimethyl-	Polycyclic aromatic hydrocarbons (PAH)
Phenanthrene, 2-methyl-	Polycyclic aromatic hydrocarbons (PAH)
Phenanthrene, 3,6-dimethyl-	Polycyclic aromatic hydrocarbons (PAH)
Phenanthrene, 3-methyl-	Polycyclic aromatic hydrocarbons (PAH)
Phenanthrene, 4,5-dimethyl-	Polycyclic aromatic hydrocarbons (PAH)
Phenanthrene, 4-methyl-	Polycyclic aromatic hydrocarbons (PAH)
Phenanthrene, 9,10-dihydro-1-methyl-	Polycyclic aromatic hydrocarbons (PAH)
Phenanthrene, 9-methyl-	Polycyclic aromatic hydrocarbons (PAH)
Pyrene	Polycyclic aromatic hydrocarbons (PAH)
Pyrene, 1-methyl-	Polycyclic aromatic hydrocarbons (PAH)
Pyrene, 4,5,9,10-tetrahydro-	Polycyclic aromatic hydrocarbons (PAH)
Pyrene, 4,5-dihydro-	Polycyclic aromatic hydrocarbons (PAH)
Pyrene, 4-methyl-	Polycyclic aromatic hydrocarbons (PAH)
Retene	Polycyclic aromatic hydrocarbons (PAH)
Triphenylene	Polycyclic aromatic hydrocarbons (PAH)
Xanthone	Polycyclic aromatic hydrocarbons (PAH)
Heptane	Short alkanes
Octane	Short alkanes
Nonane	Short alkanes
Decane	Short alkanes
Undecane	Short alkanes
Dodecane	Short alkanes
Tridecane	Short alkanes
Tetradecane	Short alkanes
Pentadecane	Short alkanes
Hexadecane	Short alkanes
Heptadecane	Short alkanes
Octadecane	Short alkanes
Nonadecane	Short alkanes
Eicosane	Short alkanes
Decane, 2,3,4-trimethyl-	Short alkanes
Heptane, 2,2,3,3,5,6,6-heptamethyl-	Short alkanes
Hexane, 2,2,3,3-tetramethyl-	Short alkanes
Hexane, 3,3-dimethyl-	Short alkanes
Undecane, 2,6-dimethyl-	Short alkanes
Undecane, 2-methyl-	Short alkanes
Undecane, 4,8-dimethyl-	Short alkanes
Decane, 2,4-dimethyl-	Short alkanes
Dodecane, 2-methyl-	Short alkanes
Hexadecane, 2,6,11,15-tetramethyl-	Short alkanes
Heptadecane, 2,6,10,15-tetramethyl-	Short alkanes
Hexadecane, 2,6,10,14-tetramethyl-	Short alkanes
Hexane, 3-methyl-	Short alkanes
Undecane, 2,2-dimethyl-	Short alkanes
Undecane, 3,6-dimethyl-	Short alkanes
Heptane, 3,3-dimethyl-	Short alkanes
Octane, 5-ethyl-2-methyl-	Short alkanes
Decane, 3,8-dimethyl-	Short alkanes
Dodecane, 2,7,10-trimethyl-	Short alkanes
2,6,10-Trimethyltridecane	Short alkanes
Tridecane, 2-methyl-	Short alkanes
Hexane, 3-ethyl-2-methyl-	Short alkanes
10-Methylnonadecane	Short alkanes
3-Ethyl-2,6,10-trimethylundecane	Short alkanes
Decane, 3,7-dimethyl-	Short alkanes
Dodecane, 2,6,10-trimethyl-	Short alkanes
n-Hexane	Short alkanes
Undecane, 3,5-dimethyl-	Short alkanes
Undecane, 4,7-dimethyl-	Short alkanes
Octane, 2,4,6-trimethyl-	Short alkanes
Decane, 2,5,6-trimethyl-	Short alkanes
Decane, 5-propyl-	Short alkanes
Nonane, 2,2,4,4,6,8,8-heptamethyl-	Short alkanes
Octane, 3,5-dimethyl-	Short alkanes
Undecane, 5-ethyl-	Short alkanes
Neopentane	Short alkanes
Dodecane, 2,6,11-trimethyl-	Short alkanes
Nonane, 3-methyl-5-propyl-	Short alkanes
Undecane, 3-methyl-	Short alkanes
Pentane, 2,2,4,4-tetramethyl-	Short alkanes
Dodecane, 4,6-dimethyl-	Short alkanes
3-Ethyl-3-methylheptane	Short alkanes
Decane, 3,3,5-trimethyl-	Short alkanes
Decane, 3-ethyl-3-methyl-	Short alkanes
Dodecane, 6-methyl-	Short alkanes
Heptadecane, 7-methyl-	Short alkanes
Nonadecane, 2-methyl-	Short alkanes
Nonane, 2,3-dimethyl-	Short alkanes
Nonane, 5-methyl-5-propyl-	Short alkanes
Octadecane, 2-methyl-	Short alkanes
Octane, 2,3,6-trimethyl-	Short alkanes
Pentadecane, 7-methyl-	Short alkanes
Pentane, 2,3-dimethyl-	Short alkanes
Undecane, 3,7-dimethyl-	Short alkanes
Undecane, 3,8-dimethyl-	Short alkanes
Undecane, 5,7-dimethyl-	Short alkanes
Nonane, 4,5-dimethyl-	Short alkanes
Hexane, 3-ethyl-	Short alkanes
Octane, 2,5,6-trimethyl-	Short alkanes
Undecane, 6,6-dimethyl-	Short alkanes
Decane, 2,3,5-trimethyl-	Short alkanes
Heptane, 3-ethyl-2-methyl-	Short alkanes
Undecane, 4-ethyl-	Short alkanes
Hexane, 2,3,4-trimethyl-	Short alkanes
Nonane, 3,7-dimethyl-	Short alkanes
Undecane, 2,8-dimethyl-	Short alkanes
Undecane, 4,6-dimethyl-	Short alkanes
Decane, 3,3,4-trimethyl-	Short alkanes
Heptane, 2,6-dimethyl-	Short alkanes
Heptane, 2-methyl-	Short alkanes
Heptane, 4,4-dimethyl-	Short alkanes
Hexane, 3,4-dimethyl-	Short alkanes
Nonane, 2,6-dimethyl-	Short alkanes
Octane, 3,4-dimethyl-	Short alkanes
Octane, 4,5-dimethyl-	Short alkanes
Pentane, 2,3,3-trimethyl-	Short alkanes
Pentane, 2-methyl-	Short alkanes
Pentane, 3-methyl-	Short alkanes
Undecane, 5-methyl-	Short alkanes
